# Supplementary material for: Malaria time series in the extra-Amazon region of Brazil: epidemiological scenario and a two-year prediction model
Source: Malar J. 2022 May 31;21:157. doi: 10.1186/s12936-022-04162-1 (PMC9153870; doi:10.1186/s12936-022-04162-1)
Supplement: Supplementary file 1 — Additional file 1. A script for software R containing programming used to develop the analysis. [file 12936_2022_4162_MOESM1_ESM.rmd]

---
title: "Asis_TCC"
author: "GARCIA, K.K.S."
date: "14/05/2021"
output: word_document
---

```{r setup, include=FALSE}
knitr::opts_chunk$set(echo = TRUE)
```


```{r}
library("foreign")
library("tidyverse")
library("ggplot2")
library("lubridate")
library("dplyr")
library("readr")
library("readxl")
library("fpp")
library("forecast")
library("read.dbc")
library("plotly")
library("car")
```

```{r}

setwd("D:/Doc/1.Artigos/1. MALÁRIA Extra-amazônica (TCC)")

MALANBR_positivos <- read.csv2("MALAN_BR_positivos_2011_2020.csv")

MALANBR_positivos$X          <- NULL

```

#Decodificando variáveis

```{r}
MALANBR_positivos$COPAISINF	<-factor(MALANBR_positivos$COPAISINF,
                          label=c("IGNORADO", "BRASIL", "FILIPINAS", "GANA", "SOMALIA", "GUATEMALA", "GUIANA FRANCESA", "GUINE-BISSAU", "GUINE EQUATORIAL", "HAITI", "MALAVI", "PANAMA", "PAQUISTAO", "QUENIA", "REPUBLICA CENTRO-AFRICANA", "REPUBLICA DOMINICANA", "CAMBOJA", "SENEGAL", "SERRA LEOA", "VENEZUELA", "AFRICA DO SUL", "BANGLADESH", "BENIN", "BURKINA FASO", "GUINE", "BURUNDI", "COLOMBIA", "CAMAROES", "CONGO", "COSTA DO MARFIM", "CUBA", "EMIRADOS ARABBES UNIDOS", "ETIOPIA", "INDIA", "INDONESIA", "MALASIA", "NIGERIA", "PORTUGAL", "SÃO TOME E PRINCIPE", "TAILANDIA", "UGANDA", "ZAMBIA", "AFEGANISTAO", "CHILE", "GUIANA", "GABAO", "MOCAMBIQUE", "SUDAO", "ANGOLA", "ARGENTINA", "REINO UNIDO", "ESTADOS UNIDOS", "FRANCA", "ARGELIA", "BOLIVIA", "PERU", "LIBERIA", "MALI", "SURINAME", "TANZANIA", "TOGO", "CABO VERDE", "CATAR"),
                        levels= c(0, 1, 107, 109, 11, 110, 111, 112, 113, 114, 120, 124, 125, 127, 128, 129, 13, 133, 134, 138, 140, 145, 146, 149, 15, 150, 151, 152, 153, 154, 156, 157, 159, 164, 165, 171, 177, 182, 185, 186, 188, 190, 191, 192, 199, 2, 22, 28, 31, 32, 38, 45, 46, 66, 68, 7, 76, 77, 84, 86, 88, 95, 97),
                        order=T)

MALANBR_positivos$AT_ATIVIDA <- factor(MALANBR_positivos$AT_ATIVIDA,
                         label= c("Agricultura","Pecuária","Doméstica","Turismo","Garimpagem","Exploração vegetal","Caça/pesca","Construtor de estradas/barragens","Mineração","Viajante","Outros","ignorado"),
                         levels= c(1:11,99),
                         order=T)

MALANBR_positivos$LVC <- factor(MALANBR_positivos$AT_LAMINA,
                                label= c("Caso novo","Caso novo", "LVC"),
                                levels= c("Busca Passiva","Busca Ativa", "LVC"),
                                order=T)

write.csv2(MALANBR_positivos, "MALANBR_positivos_2011_2020_03-09-2021.csv")
```

#Idade

```{r}
glimpse(MALANBR_positivos)
```

#RESULTADOS

```{r}

## FILTROS

MALANBR_LVC <- (filter(MALANBR_positivos, MALANBR_positivos$AT_LAMINA == "LVC"))
write.csv2(MALANBR_LVC, "MALAN_BR_2011_2020_LVC.csv")

MALANBR_CASOS.NOVOS <- (filter(MALANBR_positivos, MALANBR_positivos$AT_LAMINA != "LVC"))
write.csv2(MALANBR_CASOS.NOVOS, "MALAN_BR_2011_2020_CASOS_NOVOS.csv")

#RESULTADOS DESCRITIVOS PARA O TEXTO do 1º parágrafo


```

```{r}
summary(MALANBR_positivos$Idade)
```

```{r}
table(MALANBR_positivos$NU_ANO)
```

```{r}
table(MALANBR_positivos$AT_LAMINA)
```

```{r}
table(MALANBR_positivos$CS_GESTANT,MALANBR_positivos$LVC)
```

```{r}
prop.table(table(MALANBR_positivos$CS_GESTANT,MALANBR_positivos$LVC))*100

```

```{r}
table(MALANBR_CASOS.NOVOS$RESULT,MALANBR_CASOS.NOVOS$TPAUTOCTO)
```

```{r}
prop.table(table(MALANBR_CASOS.NOVOS$RESULT,MALANBR_CASOS.NOVOS$TPAUTOCTO),2)*100
```


```{r}
MALAN_BR_OVALE <- (filter(MALANBR_CASOS.NOVOS, MALANBR_CASOS.NOVOS$RESULT == "Ovale"))
A <- MALAN_BR_OVALE %>% filter(NU_ANO == 2011 | NU_ANO == 2014)      
B <- A %>% filter(NU_ANO == 2011)      
table(B$ID_MUNICIP, B$TPAUTOCTO)
```

```{r}
#Grupos etários
table(MALANBR_positivos$Grupo_etario,MALANBR_positivos$CS_SEXO)
```

```{r}
prop.table(table(MALANBR_positivos$Grupo_etario,MALANBR_positivos$CS_SEXO),2)*100
```

```{r}
#Raça/cor
table(MALANBR_positivos$CS_RACA,MALANBR_positivos$CS_SEXO)
```

```{r}
prop.table(table(MALANBR_positivos$Grupo_etario,MALANBR_positivos$CS_SEXO),2)*100
```
```{r}
table(MALANBR_positivos$CS_ESCOL_N,MALANBR_positivos$CS_SEXO)
```

```{r}
table(MALANBR_positivos$CS_ESCOL_N,MALANBR_positivos$AT_ATIVIDA)
```

```{r}
#Atividade
table(MALANBR_positivos$AT_ATIVIDA,MALANBR_positivos$CS_SEXO)
```

```{r}
prop.table(table(MALANBR_positivos$AT_ATIVIDA,MALANBR_positivos$CS_SEXO),2)*100
```

```{r}
table(MALANBR_positivos$AT_ATIVIDA,MALANBR_positivos$TPAUTOCTO)
```

```{r}
prop.table(table(MALANBR_positivos$AT_ATIVIDA,MALANBR_positivos$TPAUTOCTO)*100,2)
```

#Cálculos de Taxas de incidência de malária por 1mil habitantes ou por 100mil

```{r}
table(MALANBR_CASOS.NOVOS$NU_ANO)
```

```{r}
table(MALANBR_CASOS.NOVOS$NU_ANO)
```

```{r}
table(MALANBR_CASOS.NOVOS$SG_UF_NOT,MALANBR_CASOS.NOVOS$NU_ANO)
```

```{r}
table(MALANBR_CASOS.NOVOS$COPAISINF,MALANBR_CASOS.NOVOS$NU_ANO)
#write.csv2(table(MALANBR_CASOS.NOVOS$COPAISINF,MALANBR_CASOS.NOVOS$NU_ANO),"Casos_importador_paises_2011_2020.csv")

```


```{r}
table(MALANBR_CASOS.NOVOS$COMUNINF)
#write.csv2(table(MALANBR_CASOS.NOVOS$COMUNINF),"COMUNINF_frequencia_2011_2020.csv")

```

```{r}
table(MALANBR_positivos$SG_UF_NOT)
#write.csv2(table(MALANBR_positivos$SG_UF_NOT),"UF_NOT_frequencia_2011_2020.csv")

```

```{r}
table(MALANBR_positivos$ID_MUNICIP)
#write.csv2(table(MALANBR_positivos$ID_MUNICIP),"Mun_NOT_frequencia_2011_2020.csv")

```


```{r}
#write.csv2(table(MALANBR_CASOS.NOVOS$COMUNINF,MALANBR_CASOS.NOVOS$NU_ANO),"Casos_malaria_2011_2020.csv")
Taxa_incidencia_1000 <- read.csv2("Casos_malaria_2011_2020.csv")
colnames(Taxa_incidencia_1000) = c("COD_MUN6","CASOS_2011","CASOS_2012","CASOS_2013","CASOS_2014","CASOS_2015","CASOS_2016","CASOS_2017","CASOS_2018","CASOS_2019","CASOS_2020")

IBGE <- read.csv2("IBGE_2011_2020.csv")

glimpse(IBGE)

IBGE$X2012 <- as.integer(IBGE$X2012)
IBGE$X2014 <- as.integer(IBGE$X2014)

glimpse(IBGE)

colnames(IBGE) = c("COD_MUN6","NM_MUN","POP_2011","POP_2012","POP_2013","POP_2014","POP_2015","POP_2016","POP_2017","POP_2018","POP_2019","POP_2020")

TX_inc <- merge(Taxa_incidencia_1000, IBGE, by = "COD_MUN6")

#write.csv2(TX_inc,"TX_inc_2011_2020.csv")
glimpse(TX_inc)

TX_inc_2011 = (TX_inc$CASOS_2011/TX_inc$POP_2011*100000)
TX_inc_2012 = (TX_inc$CASOS_2012/TX_inc$POP_2012*100000)
TX_inc_2013 = (TX_inc$CASOS_2013/TX_inc$POP_2013*100000)
TX_inc_2014 = (TX_inc$CASOS_2014/TX_inc$POP_2014*100000)
TX_inc_2015 = (TX_inc$CASOS_2015/TX_inc$POP_2015*100000)
TX_inc_2016 = (TX_inc$CASOS_2016/TX_inc$POP_2016*100000)
TX_inc_2017 = (TX_inc$CASOS_2017/TX_inc$POP_2017*100000)
TX_inc_2018 = (TX_inc$CASOS_2018/TX_inc$POP_2018*100000)
TX_inc_2019 = (TX_inc$CASOS_2019/TX_inc$POP_2019*100000)
TX_inc_2020 = (TX_inc$CASOS_2020/TX_inc$POP_2020*100000)

IPA_2011_2020 <- data.frame(TX_inc$COD_MUN6,TX_inc$NM_MUN,TX_inc_2011,TX_inc_2012,TX_inc_2013,TX_inc_2014,TX_inc_2015,TX_inc_2016,TX_inc_2017,TX_inc_2018,TX_inc_2019,TX_inc_2020)

view(IPA_2011_2020)

#write.csv2(IPA_2011_2020,"IPA_2011_2020.csv")
```

# SÉRIES TEMPORAIS

```{r}

MALANBR_positivos$month<- month(MALANBR_positivos$DT_NOTIFIC)
MALANBR_positivos$ANO_MES<- substring(MALANBR_positivos$DT_NOTIFIC,1,7)
Serie_temp <- data.frame(table(MALANBR_positivos$ANO_MES))
colnames(Serie_temp) = c("ANO_MES","CASOS")
glimpse(Serie_temp)
Serie_temp$ANO_MES <- substring(Serie_temp$ANO_MES,1,4) 
glimpse(Serie_temp)
```

```{r}
#SUBSTITUIR O HÍFEN POR PONTO
cols <- sapply(Serie_temp, function(x) any(grepl("-", x)))
Serie_temp[cols] <- lapply(Serie_temp[cols], function(x) as.numeric(sub("-", ".", x)))

Serie_temp$ANO_MES <- NULL#as.integer(Serie_temp$ANO_MES) #
View(Serie_temp)

#write.csv2(table(MALANBR_positivos$NU_ANO, MALANBR_positivos$month),"Serie_temporal_malaria.csv")
#Serie_temporal_malaria <- read.csv2("Serie_temporal_malaria.csv") 
#colnames(Serie_temporal_malaria) = c("ANO","Jan", "Fev", "Mar", "Abr", "Mai", "Jun", "Jul", "Ago", "Set", "Out", "Nov", "Dez")

Serie_temporal <-   ts(Serie_temp,start=c(2011,1), frequency=12)
plot(Serie_temporal, xlab ="Ano", ylab= "Casos" ,main='')
```

```{r}
#Decomposição
decomp <- decompose(Serie_temporal, type ="multiplicative")
plot(decomp)
```

```{r}

#ANÁLISE APENAS DA TENDÊNCIA
#plot((tendencia <- Serie_temporal - decomp$seasonal))

#Ajuste/Suaviação da sazonalidade
(Ajuste_sazonalidade <- HoltWinters(Serie_temporal))
```

```{r}
plot(Serie_temporal,xlab='Tempo',ylab='Casos',main='')
lines(fitted(Ajuste_sazonalidade)[,1],lwd=2,col='black')
legend(2011,2020,c("Casos","Ajuste HW"),lwd=c(1,2),col=c("black","gray"),bty='n')

```

```{r}
#Previsão
Previsao <-forecast(Ajuste_sazonalidade,h=24,level=95)
Previsao
plot(Previsao,xlab='Tempo',ylab='Casos',main='')
lines(fitted(Ajuste_sazonalidade)[,1],lwd=2,col='black')
```

```{r}
# comparação do método de Holt-Winters aditivo e multiplicativo
Ajuste_sazonalidade<-HoltWinters(Serie_temporal,seasonal="multiplicative")
plot(Serie_temporal,xlab='Tempo',ylab='Casos',main='',ylim=c(4,200))
lines(fitted(Ajuste_sazonalidade)[,1],lwd=2,col='red')
lines(fitted(Ajuste_sazonalidade)[,1],lwd=2,col='blue')
legend(2010,2020,c("Casos","Ajuste HW Aditivo",
                 "Ajuste HW Multiplicativo"),lwd=c(1,2),col=c("black","red","blue"),bty='n')

```
```{r}
# comparação do método de Holt-Winters aditivo e multiplicativo
Ajuste_sazonalidade<-HoltWinters(Serie_temporal,seasonal="multiplicative")

#write.csv2(Previsao, "Previsao.csv")
#write.csv2(Serie_temporal, "Serie_temporal.csv")


plot(Previsao,xlab='Tempo',ylab='Casos',main='',ylim=c(4,200))
lines(fitted(Ajuste_sazonalidade)[,1],lwd=2,col='red')
legend(2011,200,c("Casos",
                 "Ajuste HW Multiplicativo", "Predição"),lwd=c(1,2),col=c("black","red","blue"),bty='n')


```


```{r}
Serie_temporal_csv <- read.csv2("Serie_temporal.csv")
Serie_temporal_csv$Data <- as.Date(Serie_temporal_csv$Data)
glimpse(Serie_temporal_csv)

getwd()

write.csv2(Serie_temporal_csv, "Serie_temporal_csv-06-11-2021.csv")

```
