# Supplementary material for: Malaria time series in the extra-Amazon region of Brazil: epidemiological scenario and a two-year prediction model
Source: Malar J. 2022 May 31;21:157. doi: 10.1186/s12936-022-04162-1 (PMC9153870; doi:10.1186/s12936-022-04162-1)
Supplement: Supplementary file 2 — Additional file 2. The study database containing malaria cases in brazil’s extra-amazon region for the analyzed period. [file 12936_2022_4162_MOESM2_ESM.csv]

Notification date	YEAR	NOTIFICATION FU	NOTIFICATION MUNICIPALITY	SEX	GESTANT	RACE/COLOR	YEARS OF STUDY	FINAL CLASSIFICATION	ACTIVITY IN THE LAST 15 DAYS	TYPE OF DETECTION	AUTOCHTONOUS	PROBABLE INFECTION FU	COUNTRY OF INFECTION	PROBABLE INFECTION MUNICIPALITY	DIAGNOSIS	Age group	Age	Case status
13/09/2011	2011	DF	530010	Male	Not applicable	White	9 to 11	Confirmed	Others	Active Search	No	12	BRAZIL	120020	Vivax	20 to 29 years	25	New Case
01/07/2013	2013	GO	520870	Female	No	Brown	12 or more	Confirmed	Tourism	Passive Search	No	12	BRAZIL	120042	Vivax	40 to 49 years	41	New Case
20/09/2013	2013	SP	355030	Female	No	White	9 to 11	Confirmed	Others	Passive Search	Yes	12	BRAZIL	120020	Vivax	20 to 29 years	21	New Case
19/12/2013	2013	PR	411990	Female	No	White	12 or more	Confirmed	Domestic	Passive Search	Yes	41	BRAZIL	410670	Vivax	50 to 59 years	52	New Case
20/12/2013	2013	PR	411990	Female	No	White	12 or more	Confirmed	Domestic	Passive Search	Yes	41	BRAZIL	410670	Vivax	40 to 49 years	42	New Case
14/02/2014	2014	SP	355030	Male	Not applicable	IGNORED	IGNORED	Confirmed	IGNORED	Passive Search	Indetermined	NA	IGNORED	NA	Falciparum	50 to 59 years	54	New Case
10/01/2017	2017	GO	520870	Male	Not applicable	Brown	IGNORED	Confirmed	Others	Passive Search	Yes	12	BRAZIL	120080	Vivax	30 to 39 years	34	New Case
02/06/2017	2017	SP	355030	Male	Not applicable	IGNORED	IGNORED	Confirmed	Agriculture	Passive Search	Yes	12	BRAZIL	120020	Vivax	70 to 79 years	75	New Case
01/11/2018	2018	CE	230730	Male	Not applicable	Brown	9 to 11	Confirmed	Tourism	CSV	No	12	BRAZIL	120001	Falciparum	20 to 29 years	26	CSV
10/10/2020	2020	DF	530010	Male	Not applicable	White	9 to 11	Confirmed	Tourism	Passive Search	Indetermined	NA	IGNORED	NA	Vivax	40 to 49 years	46	New Case
25/12/2020	2020	DF	530010	Male	Not applicable	IGNORED	IGNORED	Confirmed	Others	Passive Search	Indetermined	NA	IGNORED	NA	Vivax	50 to 59 years	57	New Case
19/01/2011	2011	AL	270430	Female	Not applicable	Brown	12 or more	Confirmed	Tourism	Active Search	No	14	BRAZIL	140010	Vivax	60 to 69 years	60	New Case
17/02/2011	2011	AL	270240	Male	Not applicable	White	5 to 8	Confirmed	Others	Passive Search	No	11	BRAZIL	110020	Vivax	20 to 29 years	25	New Case
18/07/2011	2011	AL	270430	Male	Not applicable	White	9 to 11	Confirmed	Constructor	Passive Search	No	NA	CONGO	NA	Falciparum	40 to 49 years	40	New Case
13/12/2011	2011	AL	270240	Male	Not applicable	White	12 or more	Confirmed	Constructor	Active Search	No	11	BRAZIL	110020	Vivax	20 to 29 years	26	New Case
15/12/2011	2011	AL	270240	Male	Not applicable	Brown	NA	Confirmed	Others	Active Search	No	11	BRAZIL	110020	Vivax	20 to 29 years	28	New Case
08/02/2012	2012	AL	270430	Male	Not applicable	White	12 or more	Confirmed	Traveler	Passive Search	No	NA	MOZAMBIQUE	NA	Falciparum	50 to 59 years	55	New Case
08/03/2012	2012	AL	270430	Male	Not applicable	White	Not applicable	Confirmed	Others	Passive Search	No	13	BRAZIL	130250	Vivax	00 to 01 ano	0	New Case
20/06/2012	2012	MG	310620	Male	Not applicable	Brown	IGNORED	Confirmed	Mining	Passive Search	No	13	BRAZIL	130260	Vivax	30 to 39 years	30	New Case
30/08/2012	2012	RJ	330455	Male	Not applicable	White	5 to 8	Confirmed	Traveler	Active Search	No	NA	GUINEA	NA	Falciparum	30 to 39 years	37	New Case
04/09/2012	2012	AL	270240	Male	Not applicable	Brown	NA	Confirmed	Others	Active Search	No	11	BRAZIL	110020	Vivax	20 to 29 years	29	New Case
09/10/2012	2012	AL	270430	Male	Not applicable	Brown	9 to 11	Confirmed	Tourism	Active Search	No	11	BRAZIL	110020	Vivax	20 to 29 years	23	New Case
27/11/2012	2012	AL	270430	Male	Not applicable	Brown	9 to 11	Confirmed	Others	Active Search	No	NA	ANGOLA	NA	Falciparum	30 to 39 years	35	New Case
21/12/2012	2012	BA	292400	Male	Not applicable	Brown	NA	Confirmed	Constructor	Passive Search	No	11	BRAZIL	110020	Vivax	20 to 29 years	20	New Case
18/03/2013	2013	AL	270430	Male	Not applicable	Brown	9 to 11	Confirmed	Others	Active Search	No	NA	SOUTH AFRICA	NA	Falciparum	30 to 39 years	30	New Case
10/06/2013	2013	AL	270430	Male	Not applicable	Brown	None	Confirmed	Others	Active Search	No	11	BRAZIL	110020	Vivax	40 to 49 years	41	New Case
22/06/2013	2013	AL	270430	Female	No	Black	12 or more	Confirmed	Mining	Active Search	No	NA	SOUTH AFRICA	NA	Vivax	60 to 69 years	64	New Case
25/06/2013	2013	AL	270240	Male	Not applicable	Brown	NA	Confirmed	Constructor	Passive Search	No	NA	ANGOLA	NA	Vivax	50 to 59 years	51	New Case
06/07/2013	2013	AL	270430	Male	Not applicable	Brown	9 to 11	Confirmed	Others	Active Search	No	NA	SOUTH AFRICA	NA	Falciparum	20 to 29 years	26	New Case
11/09/2013	2013	PE	261160	Male	Not applicable	Brown	9 to 11	Confirmed	IGNORED	Passive Search	Indetermined	NA	IGNORED	NA	Vivax	20 to 29 years	23	New Case
18/09/2013	2013	AL	270430	Male	Not applicable	Brown	IGNORED	Confirmed	Hunting/Fishing	Active Search	No	11	BRAZIL	110020	Vivax	50 to 59 years	59	New Case
14/11/2013	2013	RJ	330455	Male	Not applicable	White	9 to 11	Confirmed	Traveler	Active Search	No	NA	ANGOLA	NA	Falciparum	50 to 59 years	52	New Case
03/07/2014	2014	AL	270430	Male	Not applicable	White	5 to 8	Confirmed	NA	Passive Search	No	11	BRAZIL	110020	Vivax	50 to 59 years	53	New Case
18/07/2014	2014	SP	350950	Male	Not applicable	White	IGNORED	Confirmed	NA	Passive Search	No	11	BRAZIL	110002	Vivax	30 to 39 years	36	New Case
22/07/2014	2014	AL	270430	Male	Not applicable	Brown	NA	Confirmed	Others	Passive Search	No	11	BRAZIL	110080	Vivax	40 to 49 years	47	New Case
20/08/2014	2014	AL	270430	Male	Not applicable	White	IGNORED	Confirmed	Others	Passive Search	No	NA	ANGOLA	NA	Falciparum	50 to 59 years	50	New Case
20/12/2014	2014	AL	270430	Male	Not applicable	Brown	None	Confirmed	Others	Passive Search	No	NA	SOUTH AFRICA	NA	Falciparum	50 to 59 years	53	New Case
21/03/2015	2015	AL	270430	Male	Not applicable	Brown	1 to 4	Confirmed	Others	Passive Search	No	NA	MOZAMBIQUE	NA	Falciparum	30 to 39 years	34	New Case
01/08/2015	2015	AL	270430	Male	Not applicable	IGNORED	IGNORED	Confirmed	Traveler	Passive Search	No	16	BRAZIL	160030	Vivax	40 to 49 years	43	New Case
10/09/2015	2015	AL	270430	Male	Not applicable	Brown	5 to 8	Confirmed	Others	Passive Search	No	NA	GUYANA	NA	Vivax	50 to 59 years	56	New Case
07/09/2016	2016	AL	270430	Male	Not applicable	Brown	9 to 11	Confirmed	Tourism	Active Search	No	NA	ANGOLA	NA	Falciparum	30 to 39 years	34	New Case
25/12/2016	2016	AL	270430	Male	Not applicable	Brown	12 or more	Confirmed	Agriculture	Passive Search	No	NA	ANGOLA	NA	Falciparum	40 to 49 years	47	New Case
25/01/2017	2017	AL	270430	Male	Not applicable	Black	Not applicable	Confirmed	Traveler	Active Search	No	13	BRAZIL	130090	Vivax	01 to 04 years	4	New Case
03/03/2017	2017	AL	270430	Male	Not applicable	Brown	IGNORED	Confirmed	Agriculture	Passive Search	No	NA	SOUTH AFRICA	NA	Falciparum	30 to 39 years	37	New Case
03/05/2017	2017	AL	270430	Male	Not applicable	Brown	12 or more	Confirmed	Agriculture	Passive Search	No	NA	ANGOLA	NA	Falciparum	20 to 29 years	26	New Case
20/07/2017	2017	AL	270430	Male	Not applicable	Brown	9 to 11	Confirmed	Others	Active Search	No	NA	SOUTH AFRICA	NA	Falciparum	20 to 29 years	27	New Case
09/09/2017	2017	AL	270430	Male	Not applicable	Brown	5 to 8	Confirmed	Agriculture	Active Search	No	11	BRAZIL	110002	Vivax	30 to 39 years	30	New Case
20/11/2017	2017	BA	290070	Male	Not applicable	Brown	9 to 11	Confirmed	Traveler	Passive Search	No	13	BRAZIL	130395	Vivax	50 to 59 years	58	New Case
22/11/2017	2017	BA	290070	Male	Not applicable	NA	NA	Confirmed	Traveler	Passive Search	No	13	BRAZIL	130395	Vivax	20 to 29 years	20	New Case
22/01/2018	2018	AL	270430	Male	Not applicable	Brown	12 or more	Confirmed	Others	Passive Search	No	13	BRAZIL	130260	Vivax	20 to 29 years	20	New Case
18/10/2019	2019	AL	270430	Male	Not applicable	White	IGNORED	Confirmed	Others	Passive Search	No	14	IGNORED	140	Falciparum	50 to 59 years	58	New Case
06/01/2011	2011	SC	420200	Male	Not applicable	White	12 or more	Confirmed	Traveler	Passive Search	No	13	BRAZIL	130260	F + V	30 to 39 years	36	New Case
17/01/2011	2011	PR	410480	Female	No	White	1 to 4	Confirmed	Tourism	Passive Search	Yes	13	BRAZIL	130170	Falciparum	20 to 29 years	28	New Case
26/01/2011	2011	SP	355030	Female	No	White	IGNORED	Confirmed	Tourism	Passive Search	Yes	13	BRAZIL	130260	Vivax	40 to 49 years	47	New Case
31/01/2011	2011	DF	530010	Male	Not applicable	White	IGNORED	Confirmed	Domestic	Active Search	Yes	13	BRAZIL	130260	Vivax	40 to 49 years	44	New Case
11/02/2011	2011	SP	355030	Female	No	Brown	5 to 8	Confirmed	Pannig	Passive Search	No	13	BRAZIL	130014	Vivax	40 to 49 years	45	New Case
01/03/2011	2011	CE	230440	Male	Not applicable	Brown	9 to 11	Confirmed	Traveler	Active Search	Yes	13	BRAZIL	130260	Vivax	40 to 49 years	41	New Case
16/04/2011	2011	SP	354980	Female	No	White	9 to 11	Confirmed	Others	Active Search	No	13	BRAZIL	130260	Vivax	20 to 29 years	29	New Case
04/05/2011	2011	PR	410690	Male	Not applicable	Indigenous	12 or more	Confirmed	Others	Passive Search	Yes	13	BRAZIL	130260	F + V	40 to 49 years	49	New Case
03/08/2011	2011	RJ	330455	Male	Not applicable	White	12 or more	Confirmed	Others	Active Search	Yes	13	BRAZIL	130260	Vivax	50 to 59 years	58	New Case
23/11/2011	2011	SP	355030	Female	2� Quarter	Brown	1 to 4	Confirmed	Domestic	Passive Search	Yes	13	BRAZIL	130426	V + FG	15 to 19 years	15	New Case
15/12/2011	2011	DF	530010	Female	Not applicable	IGNORED	NA	Confirmed	Others	Active Search	Yes	13	BRAZIL	130260	Vivax	10 to 14 years	11	New Case
19/01/2012	2012	MG	312230	Male	Not applicable	White	12 or more	Confirmed	Others	Passive Search	Yes	13	BRAZIL	130420	Vivax	30 to 39 years	36	New Case
31/01/2012	2012	CE	230440	Male	Not applicable	Brown	IGNORED	Confirmed	Others	Active Search	No	13	BRAZIL	130260	Vivax	30 to 39 years	34	New Case
02/02/2012	2012	SP	350950	Female	No	Indigenous	9 to 11	Confirmed	Domestic	CSV	Yes	13	BRAZIL	130380	Vivax	20 to 29 years	22	CSV
23/05/2012	2012	PE	261160	Male	Not applicable	White	9 to 11	Descarted	Others	Active Search	NA	NA	IGNORED	NA	Vivax	30 to 39 years	30	New Case
06/06/2012	2012	SP	350600	Male	Not applicable	White	9 to 11	Confirmed	Others	Passive Search	Yes	13	BRAZIL	130260	Vivax	20 to 29 years	27	New Case
14/07/2012	2012	SP	350950	Male	Not applicable	White	IGNORED	Confirmed	Traveler	Passive Search	Yes	13	BRAZIL	130260	Vivax	50 to 59 years	51	New Case
23/07/2012	2012	MG	312940	Male	Not applicable	White	12 or more	Confirmed	Others	Passive Search	Yes	13	BRAZIL	130260	Vivax	40 to 49 years	45	New Case
16/08/2012	2012	MG	310620	Female	IGNORED	White	5 to 8	Confirmed	Tourism	Passive Search	No	13	BRAZIL	130260	Vivax	70 to 79 years	70	New Case
18/11/2012	2012	SP	355030	Male	Not applicable	White	NA	Confirmed	IGNORED	Passive Search	Yes	13	BRAZIL	130260	V + FG	70 to 79 years	73	New Case
13/12/2012	2012	BA	292740	Male	Not applicable	Brown	9 to 11	Confirmed	Others	Active Search	Yes	13	BRAZIL	130260	Vivax	40 to 49 years	49	New Case
26/12/2012	2012	MG	313820	Male	Not applicable	Brown	1 to 4	Confirmed	Others	Passive Search	Yes	13	BRAZIL	130260	Vivax	20 to 29 years	27	New Case
24/01/2013	2013	RS	431490	Male	Not applicable	Brown	9 to 11	Confirmed	Traveler	Active Search	Yes	13	BRAZIL	130380	Vivax	30 to 39 years	38	New Case
09/02/2013	2013	SP	355030	Male	Not applicable	White	NA	Confirmed	Mining	Passive Search	No	13	BRAZIL	130260	Vivax	70 to 79 years	74	New Case
10/05/2013	2013	RJ	330455	Male	Not applicable	IGNORED	IGNORED	Confirmed	Traveler	Active Search	Indetermined	NA	IGNORED	NA	Vivax	20 to 29 years	26	New Case
02/10/2013	2013	SP	355030	Male	Not applicable	White	NA	Confirmed	Others	Passive Search	Yes	13	BRAZIL	130260	Vivax	60 to 69 years	64	New Case
29/11/2013	2013	SP	350950	Male	Not applicable	White	IGNORED	Confirmed	Agriculture	Passive Search	Yes	13	BRAZIL	130260	Vivax	40 to 49 years	43	New Case
05/12/2013	2013	RN	240810	Male	Not applicable	Brown	IGNORED	Confirmed	Others	Passive Search	Yes	13	BRAZIL	130040	Vivax	10 to 14 years	13	New Case
09/01/2014	2014	MG	310620	Male	Not applicable	White	9 to 11	Confirmed	Tourism	Passive Search	No	13	BRAZIL	130260	Vivax	60 to 69 years	67	New Case
13/01/2014	2014	MG	316250	Male	Not applicable	White	NA	Confirmed	Others	Passive Search	Yes	13	BRAZIL	130020	V + FG	40 to 49 years	40	New Case
19/01/2014	2014	SP	355030	Male	Not applicable	Indigenous	9 to 11	Confirmed	Others	Passive Search	Yes	13	BRAZIL	130380	V + FG	40 to 49 years	45	New Case
25/01/2014	2014	RS	431830	Male	Not applicable	White	12 or more	Confirmed	Others	CSV	No	13	BRAZIL	130380	Vivax	20 to 29 years	28	CSV
27/01/2014	2014	SC	420540	Female	Not applicable	White	NA	Confirmed	IGNORED	Passive Search	Yes	13	BRAZIL	130070	Vivax	10 to 14 years	14	New Case
10/02/2014	2014	MG	313670	Male	Not applicable	Brown	1 to 4	Confirmed	Livestock	Passive Search	Yes	13	BRAZIL	130350	Vivax	70 to 79 years	79	New Case
10/02/2014	2014	RS	430210	Male	Not applicable	Brown	1 to 4	Confirmed	Hunting/Fishing	Passive Search	Yes	13	BRAZIL	130350	Vivax	20 to 29 years	24	New Case
13/02/2014	2014	MG	313670	Female	No	Brown	1 to 4	Confirmed	Others	Passive Search	Yes	13	BRAZIL	130350	Vivax	10 to 14 years	12	New Case
15/02/2014	2014	RJ	330455	Female	No	White	12 or more	Confirmed	Traveler	Active Search	Yes	13	BRAZIL	130350	Vivax	30 to 39 years	30	New Case
22/02/2014	2014	MT	500270	Female	No	IGNORED	12 or more	Confirmed	Others	Passive Search	Yes	13	BRAZIL	130350	F + FG	20 to 29 years	23	New Case
03/03/2014	2014	SP	354340	Male	Not applicable	White	12 or more	Confirmed	Others	Passive Search	Yes	13	BRAZIL	130240	Vivax	30 to 39 years	32	New Case
13/03/2014	2014	SP	355220	Male	Not applicable	Indigenous	NA	Confirmed	Mining	Active Search	Yes	13	BRAZIL	130070	Vivax	60 to 69 years	66	New Case
14/03/2014	2014	SP	355220	Male	Not applicable	White	1 to 4	Confirmed	Agriculture	Passive Search	Yes	13	BRAZIL	130070	Vivax	60 to 69 years	66	New Case
18/06/2014	2014	CE	230440	Male	Not applicable	Brown	IGNORED	Confirmed	Mining	Active Search	Yes	13	BRAZIL	130260	Vivax	30 to 39 years	30	New Case
07/11/2014	2014	RS	430700	Male	Not applicable	White	9 to 11	Confirmed	Vegetal exploration	Passive Search	Yes	13	BRAZIL	130170	Vivax	40 to 49 years	48	New Case
09/12/2014	2014	MG	313670	Female	No	White	IGNORED	Confirmed	Others	Passive Search	Yes	13	BRAZIL	130350	Vivax	10 to 14 years	13	New Case
09/12/2014	2014	MG	313670	Male	Not applicable	White	IGNORED	Confirmed	Others	Passive Search	Yes	13	BRAZIL	130350	Vivax	10 to 14 years	11	New Case
22/12/2014	2014	MG	310350	Female	No	White	9 to 11	Confirmed	Domestic	Passive Search	No	13	BRAZIL	130020	Vivax	30 to 39 years	34	New Case
29/12/2014	2014	MG	313670	Female	No	White	NA	Confirmed	Others	Passive Search	Yes	13	BRAZIL	130380	Vivax	40 to 49 years	42	New Case
12/01/2015	2015	RS	430030	Male	Not applicable	White	1 to 4	Confirmed	Agriculture	Passive Search	Yes	13	BRAZIL	130110	Falciparum	60 to 69 years	60	New Case
06/02/2015	2015	RJ	330455	Male	Not applicable	IGNORED	12 or more	Confirmed	Tourism	Active Search	No	33	BRAZIL	330580	Vivax	30 to 39 years	35	New Case
20/02/2015	2015	SC	420540	Male	Not applicable	White	9 to 11	Confirmed	Traveler	Passive Search	Yes	13	BRAZIL	130240	Vivax	40 to 49 years	48	New Case
25/02/2015	2015	SC	420540	Female	No	White	12 or more	Confirmed	Traveler	Passive Search	No	13	BRAZIL	130260	Vivax	40 to 49 years	48	New Case
13/04/2015	2015	DF	530010	Male	Not applicable	Brown	9 to 11	Confirmed	Others	Active Search	Yes	13	BRAZIL	130260	Vivax	30 to 39 years	37	New Case
14/06/2015	2015	RJ	330100	Male	Not applicable	IGNORED	IGNORED	Confirmed	Traveler	Active Search	Indetermined	NA	IGNORED	NA	Vivax	60 to 69 years	62	New Case
04/07/2015	2015	RJ	330455	Male	Not applicable	Brown	IGNORED	Confirmed	Others	Passive Search	Yes	13	BRAZIL	130260	Vivax	40 to 49 years	43	New Case
06/08/2015	2015	CE	231350	Male	Not applicable	NA	NA	Confirmed	Agriculture	Active Search	Yes	13	BRAZIL	130260	Vivax	40 to 49 years	44	New Case
11/09/2015	2015	CE	231390	Male	Not applicable	Brown	5 to 8	Confirmed	Hunting/Fishing	CSV	No	15	BRAZIL	150680	Vivax	40 to 49 years	45	CSV
25/09/2015	2015	SC	421580	Female	No	Brown	9 to 11	Confirmed	Pannig	Passive Search	No	13	BRAZIL	130260	Vivax	20 to 29 years	20	New Case
27/09/2015	2015	SP	355030	Male	Not applicable	Brown	12 or more	Confirmed	IGNORED	Passive Search	Yes	13	BRAZIL	130260	Vivax	30 to 39 years	37	New Case
08/12/2015	2015	RS	431490	Male	Not applicable	White	IGNORED	Confirmed	Others	Passive Search	No	13	BRAZIL	130406	Falciparum	50 to 59 years	55	New Case
07/04/2016	2016	PE	261160	Female	No	Brown	12 or more	Confirmed	IGNORED	Active Search	Yes	13	BRAZIL	130380	Vivax	20 to 29 years	29	New Case
14/04/2016	2016	RS	431915	Male	Not applicable	White	5 to 8	Confirmed	Pannig	Passive Search	No	13	BRAZIL	130260	Vivax	30 to 39 years	38	New Case
03/05/2016	2016	SP	355030	Male	Not applicable	Brown	12 or more	Confirmed	Others	Passive Search	Yes	13	BRAZIL	130120	Vivax	30 to 39 years	34	New Case
11/05/2016	2016	PE	261160	Male	Not applicable	Brown	12 or more	Confirmed	Others	Active Search	Indetermined	NA	IGNORED	NA	Vivax	30 to 39 years	36	New Case
16/05/2016	2016	MG	310350	Male	Not applicable	Black	NA	Confirmed	Others	Passive Search	No	13	BRAZIL	130380	Vivax	30 to 39 years	39	New Case
05/07/2016	2016	PI	220700	Female	No	White	IGNORED	Confirmed	Traveler	Passive Search	Yes	13	BRAZIL	130380	Vivax	40 to 49 years	46	New Case
02/09/2016	2016	RJ	330455	Male	Not applicable	IGNORED	5 to 8	Confirmed	Traveler	Passive Search	Yes	13	BRAZIL	130260	Vivax	50 to 59 years	54	New Case
07/10/2016	2016	SC	420240	Male	Not applicable	White	IGNORED	Confirmed	Others	CSV	Yes	13	BRAZIL	130040	Vivax	30 to 39 years	39	CSV
10/10/2016	2016	BA	292740	Female	3� Quarter	White	IGNORED	Confirmed	Tourism	CSV	No	13	BRAZIL	130380	Falciparum	20 to 29 years	25	CSV
10/12/2016	2016	RJ	330455	Male	Not applicable	IGNORED	IGNORED	Confirmed	Traveler	Passive Search	Yes	13	BRAZIL	130260	Vivax	50 to 59 years	54	New Case
17/01/2017	2017	PE	261160	Female	No	White	IGNORED	Confirmed	Traveler	Passive Search	Yes	13	BRAZIL	130260	Vivax	40 to 49 years	42	New Case
11/02/2017	2017	SC	420240	Female	No	Indigenous	9 to 11	Confirmed	Others	Passive Search	Yes	13	BRAZIL	130380	Vivax	30 to 39 years	35	New Case
14/02/2017	2017	PE	261160	Male	Not applicable	Brown	IGNORED	Confirmed	Tourism	Passive Search	Yes	13	BRAZIL	130260	Vivax	50 to 59 years	51	New Case
15/04/2017	2017	PR	410830	Male	Not applicable	White	Not applicable	Confirmed	Traveler	Passive Search	Yes	13	BRAZIL	130260	Vivax	01 to 04 years	2	New Case
15/04/2017	2017	PR	410830	Female	No	White	5 to 8	Confirmed	Traveler	Passive Search	Yes	13	BRAZIL	130170	Vivax	40 to 49 years	42	New Case
03/05/2017	2017	SP	354980	Female	Not applicable	White	None	Confirmed	Livestock	Passive Search	Yes	13	BRAZIL	130170	Vivax	60 to 69 years	62	New Case
28/06/2017	2017	RS	431720	Male	Not applicable	White	5 to 8	Confirmed	Livestock	Passive Search	Yes	13	BRAZIL	130014	Vivax	60 to 69 years	61	New Case
02/08/2017	2017	CE	230440	Female	No	Brown	9 to 11	Confirmed	Tourism	Active Search	Yes	13	BRAZIL	130260	Vivax	20 to 29 years	23	New Case
27/08/2017	2017	MG	310620	Female	No	IGNORED	IGNORED	Confirmed	IGNORED	Passive Search	Yes	13	BRAZIL	130185	Vivax	20 to 29 years	28	New Case
15/09/2017	2017	SP	355030	Female	No	White	IGNORED	Confirmed	Agriculture	Passive Search	Yes	13	BRAZIL	130356	Vivax	30 to 39 years	38	New Case
27/09/2017	2017	SP	350950	Female	No	White	12 or more	Confirmed	Domestic	CSV	Yes	13	BRAZIL	130260	Vivax	20 to 29 years	29	CSV
07/10/2017	2017	CE	230440	Male	Not applicable	Brown	IGNORED	Confirmed	Tourism	Active Search	Yes	13	BRAZIL	130260	Vivax	60 to 69 years	66	New Case
26/10/2017	2017	SP	350950	Male	Not applicable	White	IGNORED	Confirmed	Others	Passive Search	Yes	13	BRAZIL	130260	Vivax	30 to 39 years	32	New Case
30/10/2017	2017	SP	355030	Male	Not applicable	White	IGNORED	Confirmed	Mining	Active Search	Yes	13	BRAZIL	130260	Vivax	30 to 39 years	32	New Case
12/12/2017	2017	SP	350950	Male	Not applicable	White	IGNORED	Confirmed	NA	Passive Search	Yes	13	BRAZIL	130260	Vivax	40 to 49 years	44	New Case
20/12/2017	2017	PR	411520	Female	No	Indigenous	5 to 8	Confirmed	Others	Passive Search	No	15	BRAZIL	150140	Vivax	30 to 39 years	32	New Case
26/12/2017	2017	CE	231375	Female	3� Quarter	Brown	NA	Confirmed	Traveler	Passive Search	Yes	13	BRAZIL	130260	V + FG	30 to 39 years	37	New Case
26/12/2017	2017	CE	231375	Male	Not applicable	Brown	5 to 8	Confirmed	Traveler	Passive Search	Yes	13	BRAZIL	130260	FG	10 to 14 years	14	New Case
12/01/2018	2018	CE	230440	Male	Not applicable	White	12 or more	Confirmed	Traveler	Active Search	No	13	BRAZIL	130260	Vivax	60 to 69 years	60	New Case
14/01/2018	2018	PR	410830	Female	No	Black	12 or more	Confirmed	Tourism	Passive Search	Yes	13	BRAZIL	130210	Vivax	30 to 39 years	37	New Case
15/01/2018	2018	CE	230440	Male	Not applicable	Brown	9 to 11	Confirmed	Tourism	Active Search	No	13	BRAZIL	130260	Vivax	60 to 69 years	66	New Case
16/01/2018	2018	RS	430700	Male	Not applicable	White	12 or more	Confirmed	Others	Passive Search	Yes	13	BRAZIL	130260	Vivax	50 to 59 years	59	New Case
23/01/2018	2018	ES	320320	Male	Not applicable	White	IGNORED	Confirmed	Agriculture	Passive Search	Yes	13	BRAZIL	130260	Vivax	50 to 59 years	55	New Case
26/01/2018	2018	PI	220800	Female	No	Brown	IGNORED	Confirmed	Traveler	Passive Search	Yes	13	BRAZIL	130380	Vivax	20 to 29 years	25	New Case
31/01/2018	2018	CE	230075	Male	Not applicable	Brown	NA	Confirmed	Others	Active Search	No	13	BRAZIL	130120	Vivax	10 to 14 years	11	New Case
07/02/2018	2018	RS	431780	Male	Not applicable	White	5 to 8	Confirmed	Livestock	Passive Search	No	13	BRAZIL	130270	Vivax	60 to 69 years	61	New Case
05/03/2018	2018	PR	411520	Male	Not applicable	White	5 to 8	Confirmed	Livestock	Passive Search	No	13	BRAZIL	130014	Vivax	40 to 49 years	42	New Case
29/03/2018	2018	CE	230440	Male	Not applicable	Brown	IGNORED	Confirmed	Others	Active Search	Yes	13	BRAZIL	130260	Vivax	50 to 59 years	57	New Case
30/03/2018	2018	RS	431750	Female	No	White	12 or more	Confirmed	Tourism	Passive Search	Yes	13	BRAZIL	130380	Vivax	30 to 39 years	33	New Case
20/04/2018	2018	SP	355030	Male	Not applicable	White	IGNORED	Confirmed	Others	Passive Search	Yes	13	BRAZIL	130260	Vivax	50 to 59 years	58	New Case
17/07/2018	2018	BA	292740	Male	Not applicable	White	IGNORED	Confirmed	Others	Passive Search	Yes	13	BRAZIL	130100	Vivax	30 to 39 years	35	New Case
23/07/2018	2018	MT	500270	Male	Not applicable	White	9 to 11	Confirmed	Vegetal exploration	Passive Search	Yes	13	BRAZIL	130260	F + V	20 to 29 years	23	New Case
23/07/2018	2018	MT	500270	Male	Not applicable	White	9 to 11	Confirmed	Vegetal exploration	Passive Search	Yes	13	BRAZIL	130260	F + V	20 to 29 years	23	New Case
13/08/2018	2018	SP	355030	Male	Not applicable	Brown	9 to 11	Confirmed	Tourism	Passive Search	Yes	13	BRAZIL	130250	Vivax	40 to 49 years	48	New Case
01/10/2018	2018	RJ	330455	Male	Not applicable	IGNORED	12 or more	Confirmed	Others	Passive Search	Yes	13	BRAZIL	130260	Vivax	30 to 39 years	39	New Case
02/10/2018	2018	RJ	330455	Male	Not applicable	IGNORED	12 or more	Confirmed	Others	CSV	Yes	13	BRAZIL	130260	Vivax	30 to 39 years	39	CSV
03/10/2018	2018	RJ	330455	Male	Not applicable	Brown	12 or more	Confirmed	Others	CSV	Yes	13	BRAZIL	130260	Vivax	30 to 39 years	39	CSV
04/10/2018	2018	SC	421660	Female	Not applicable	White	9 to 11	Confirmed	Others	Passive Search	Yes	13	BRAZIL	130260	Vivax	30 to 39 years	32	New Case
03/01/2019	2019	PR	410480	Male	Not applicable	White	1 to 4	Confirmed	Agriculture	Passive Search	Yes	13	BRAZIL	130014	Vivax	60 to 69 years	63	New Case
18/01/2019	2019	BA	292740	Female	No	IGNORED	IGNORED	Confirmed	Mining	Passive Search	Yes	13	BRAZIL	130260	Vivax	60 to 69 years	61	New Case
22/01/2019	2019	DF	530010	Male	Not applicable	Indigenous	NA	Confirmed	Others	Active Search	Yes	13	BRAZIL	130380	Vivax	30 to 39 years	35	New Case
20/03/2019	2019	PB	250750	Male	Not applicable	Brown	IGNORED	Confirmed	Hunting/Fishing	Active Search	Yes	13	BRAZIL	130260	Vivax	20 to 29 years	29	New Case
10/04/2019	2019	RJ	330455	Male	Not applicable	Black	9 to 11	Confirmed	Others	Passive Search	No	13	BRAZIL	130380	Vivax	20 to 29 years	22	New Case
12/07/2019	2019	RJ	330455	Male	Not applicable	IGNORED	12 or more	Confirmed	Others	Passive Search	Yes	13	BRAZIL	130260	Vivax	40 to 49 years	40	New Case
16/12/2019	2019	RJ	330455	Male	Not applicable	Brown	9 to 11	Confirmed	Others	Passive Search	Yes	13	BRAZIL	130380	Falciparum	20 to 29 years	26	New Case
03/01/2020	2020	MG	314530	Female	Not applicable	Brown	1 to 4	Confirmed	Agriculture	Passive Search	No	13	BRAZIL	130270	Vivax	40 to 49 years	47	New Case
08/05/2020	2020	MG	310670	Male	Not applicable	Brown	9 to 11	Confirmed	NA	Passive Search	No	13	BRAZIL	130260	Vivax	30 to 39 years	31	New Case
25/05/2020	2020	BA	290760	Male	Not applicable	Brown	9 to 11	Confirmed	Traveler	CSV	Yes	13	BRAZIL	130260	F + V	20 to 29 years	22	CSV
26/05/2020	2020	BA	290760	Male	Not applicable	Brown	NA	Confirmed	Traveler	Passive Search	Yes	13	BRAZIL	130260	Vivax	50 to 59 years	53	New Case
07/10/2020	2020	SP	355030	Male	Not applicable	White	Not applicable	Confirmed	Others	Passive Search	No	11	BRAZIL	110094	Vivax	00 to 01 ano	0	New Case
16/11/2020	2020	RJ	330455	Male	Not applicable	White	12 or more	Confirmed	Traveler	Passive Search	No	13	BRAZIL	130380	Vivax	30 to 39 years	37	New Case
28/12/2020	2020	PR	410480	Female	No	Brown	12 or more	Confirmed	Tourism	Passive Search	Yes	13	BRAZIL	130260	F + V	20 to 29 years	21	New Case
28/03/2011	2011	DF	530010	Male	Not applicable	Brown	5 to 8	Confirmed	Pannig	Active Search	No	NA	FRENCH GUIANA	NA	Vivax	30 to 39 years	36	New Case
06/04/2011	2011	MG	310620	Male	Not applicable	White	12 or more	Confirmed	Others	Passive Search	Yes	16	BRAZIL	160050	Vivax	20 to 29 years	26	New Case
28/08/2011	2011	SP	355030	Male	Not applicable	White	5 to 8	Confirmed	Pannig	Passive Search	No	16	BRAZIL	160053	Falciparum	40 to 49 years	46	New Case
20/10/2011	2011	DF	530010	Male	Not applicable	IGNORED	IGNORED	Confirmed	Vegetal exploration	Active Search	Yes	16	BRAZIL	160040	Vivax	15 to 19 years	18	New Case
20/10/2011	2011	DF	530010	Male	Not applicable	IGNORED	IGNORED	Confirmed	Vegetal exploration	Active Search	Yes	16	BRAZIL	160040	Vivax	15 to 19 years	18	New Case
16/12/2011	2011	CE	230440	Male	Not applicable	Brown	9 to 11	Confirmed	Others	Active Search	Yes	16	BRAZIL	160030	Vivax	50 to 59 years	52	New Case
28/12/2011	2011	SC	420890	Male	Not applicable	White	9 to 11	Confirmed	Traveler	Active Search	Yes	16	BRAZIL	160015	Vivax	30 to 39 years	39	New Case
13/03/2012	2012	CE	230440	Male	Not applicable	Brown	IGNORED	Confirmed	Others	Active Search	Yes	16	BRAZIL	160050	Falciparum	50 to 59 years	53	New Case
30/03/2012	2012	GO	520870	Male	Not applicable	White	12 or more	Confirmed	Others	Passive Search	No	16	BRAZIL	160005	Vivax	50 to 59 years	57	New Case
22/12/2012	2012	RJ	330455	Female	No	White	12 or more	Confirmed	Domestic	Active Search	Yes	16	BRAZIL	160030	Vivax	50 to 59 years	52	New Case
23/01/2013	2013	MG	313670	Female	No	IGNORED	IGNORED	Confirmed	Others	Passive Search	No	16	BRAZIL	160030	Vivax	30 to 39 years	39	New Case
26/04/2013	2013	CE	231290	Female	Not applicable	Brown	Not applicable	Descarted	IGNORED	CSV	NA	NA	IGNORED	NA	Ovale	01 to 04 years	1	CSV
09/10/2013	2013	MG	310620	Male	Not applicable	White	9 to 11	Confirmed	Hunting/Fishing	Passive Search	No	16	BRAZIL	160020	Vivax	50 to 59 years	54	New Case
09/10/2013	2013	MG	310620	Male	Not applicable	White	9 to 11	Confirmed	Hunting/Fishing	Passive Search	No	16	BRAZIL	160020	Vivax	50 to 59 years	54	New Case
10/10/2014	2014	BA	291480	Male	Not applicable	IGNORED	NA	Confirmed	Others	Active Search	No	16	BRAZIL	160030	Malariae	30 to 39 years	37	New Case
11/11/2014	2014	MG	313670	Male	Not applicable	White	NA	Confirmed	Others	Passive Search	Yes	16	BRAZIL	160060	Vivax	60 to 69 years	63	New Case
17/12/2014	2014	RJ	330630	Female	Not applicable	Brown	5 to 8	Confirmed	Tourism	Passive Search	Yes	16	BRAZIL	160030	Vivax	10 to 14 years	10	New Case
08/01/2015	2015	PI	221100	Male	Not applicable	Brown	5 to 8	Confirmed	Hunting/Fishing	Passive Search	Yes	16	BRAZIL	160030	Falciparum	40 to 49 years	48	New Case
10/07/2015	2015	RJ	330100	Male	Not applicable	Brown	12 or more	Confirmed	Traveler	Passive Search	Indetermined	NA	IGNORED	NA	Vivax	20 to 29 years	26	New Case
14/07/2015	2015	BA	291080	Male	Not applicable	Brown	IGNORED	Confirmed	Others	CSV	Indetermined	NA	IGNORED	NA	Falciparum	50 to 59 years	54	CSV
02/10/2015	2015	SP	354140	Male	Not applicable	White	12 or more	Confirmed	Livestock	CSV	Yes	16	BRAZIL	160005	Vivax	50 to 59 years	56	CSV
31/12/2015	2015	MG	313420	Male	Not applicable	Brown	12 or more	Confirmed	Others	Passive Search	No	16	BRAZIL	160015	Vivax	30 to 39 years	30	New Case
20/09/2016	2016	RS	431680	Female	No	Brown	9 to 11	Confirmed	Tourism	Active Search	No	16	BRAZIL	160030	Vivax	20 to 29 years	28	New Case
25/11/2016	2016	GO	520870	Male	Not applicable	Brown	IGNORED	Confirmed	NA	Passive Search	Yes	16	BRAZIL	160030	Vivax	40 to 49 years	45	New Case
25/11/2016	2016	GO	520870	Male	Not applicable	Brown	IGNORED	Confirmed	NA	Passive Search	Yes	16	BRAZIL	160030	Vivax	40 to 49 years	45	New Case
16/01/2017	2017	DF	530010	Female	No	White	9 to 11	Confirmed	Agriculture	Passive Search	Yes	16	BRAZIL	160050	Vivax	40 to 49 years	45	New Case
18/04/2017	2017	CE	230440	Female	No	White	NA	Confirmed	Domestic	Active Search	Yes	16	BRAZIL	160030	F + V	20 to 29 years	26	New Case
20/12/2017	2017	MG	315170	Female	No	White	5 to 8	Confirmed	Agriculture	Passive Search	No	16	BRAZIL	160070	Vivax	20 to 29 years	20	New Case
01/02/2018	2018	BA	290850	Male	Not applicable	White	IGNORED	Confirmed	Traveler	CSV	No	16	BRAZIL	160060	Vivax	30 to 39 years	39	CSV
20/06/2018	2018	SP	355030	Male	Not applicable	White	IGNORED	Confirmed	IGNORED	Passive Search	Yes	16	BRAZIL	160030	Vivax	10 to 14 years	14	New Case
10/07/2018	2018	SP	355030	Female	No	White	IGNORED	Confirmed	Domestic	Passive Search	Yes	16	BRAZIL	160030	F+ M	30 to 39 years	31	New Case
29/08/2018	2018	DF	530010	Male	Not applicable	NA	9 to 11	Confirmed	Pannig	CSV	Yes	16	BRAZIL	160053	Vivax	20 to 29 years	20	CSV
21/12/2018	2018	RS	431490	Male	Not applicable	White	9 to 11	Confirmed	Vegetal exploration	Passive Search	Yes	16	BRAZIL	160030	Vivax	30 to 39 years	30	New Case
08/01/2019	2019	RN	240810	Male	Not applicable	Brown	12 or more	Confirmed	IGNORED	CSV	Yes	16	BRAZIL	160030	Vivax	60 to 69 years	69	CSV
11/01/2019	2019	CE	230440	Male	Not applicable	Brown	NA	Confirmed	Others	Active Search	Yes	16	BRAZIL	160010	Vivax	30 to 39 years	31	New Case
25/09/2019	2019	RS	430610	Male	Not applicable	White	12 or more	Confirmed	Others	Passive Search	Yes	16	BRAZIL	160030	Vivax	30 to 39 years	30	New Case
07/11/2019	2019	DF	530010	Male	Not applicable	Indigenous	9 to 11	Confirmed	Traveler	Passive Search	No	16	BRAZIL	160030	Vivax	20 to 29 years	24	New Case
04/12/2019	2019	SP	355030	Female	No	Brown	IGNORED	Confirmed	Others	Passive Search	Yes	16	BRAZIL	160030	Vivax	40 to 49 years	40	New Case
05/12/2019	2019	RS	430610	Male	Not applicable	White	12 or more	Confirmed	Others	Passive Search	Yes	16	BRAZIL	160030	Vivax	30 to 39 years	30	New Case
24/11/2020	2020	SP	350950	Male	Not applicable	Brown	IGNORED	Confirmed	Traveler	Passive Search	Yes	16	BRAZIL	160030	Vivax	50 to 59 years	55	New Case
17/12/2020	2020	PI	221100	Female	No	Brown	5 to 8	Confirmed	Others	Active Search	No	16	BRAZIL	160015	Vivax	40 to 49 years	45	New Case
17/12/2020	2020	PI	221100	Male	Not applicable	Black	5 to 8	Confirmed	Pannig	Active Search	Yes	16	BRAZIL	160015	Vivax	40 to 49 years	45	New Case
16/01/2011	2011	BA	292740	Male	Not applicable	IGNORED	IGNORED	Indetermined	Constructor	Passive Search	NA	NA	IGNORED	NA	Vivax	30 to 39 years	31	New Case
16/01/2011	2011	BA	292740	Male	Not applicable	Brown	9 to 11	Confirmed	Others	Passive Search	No	NA	ANGOLA	NA	Vivax	30 to 39 years	31	New Case
24/01/2011	2011	DF	530010	Male	Not applicable	IGNORED	9 to 11	Confirmed	Constructor	Passive Search	No	NA	HAITI	NA	Falciparum	20 to 29 years	22	New Case
15/03/2011	2011	BA	292800	Male	Not applicable	Brown	NA	Confirmed	Livestock	CSV	No	12	BRAZIL	120040	Vivax	20 to 29 years	26	CSV
16/03/2011	2011	BA	292740	Male	Not applicable	IGNORED	IGNORED	Confirmed	IGNORED	Passive Search	Indetermined	NA	IGNORED	NA	Falciparum	30 to 39 years	35	New Case
04/04/2011	2011	BA	292400	Male	Not applicable	Brown	5 to 8	Confirmed	Others	Passive Search	No	11	BRAZIL	110020	Falciparum	20 to 29 years	29	New Case
08/04/2011	2011	BA	291465	Male	Not applicable	Brown	1 to 4	Confirmed	Domestic	Active Search	No	11	BRAZIL	110002	Vivax	40 to 49 years	40	New Case
08/04/2011	2011	BA	291072	Male	Not applicable	Brown	1 to 4	Confirmed	Domestic	Active Search	No	11	BRAZIL	110002	Vivax	40 to 49 years	40	New Case
05/05/2011	2011	RJ	330420	Male	Not applicable	NA	NA	Confirmed	Others	Passive Search	Indetermined	NA	IGNORED	NA	Vivax	30 to 39 years	32	New Case
25/05/2011	2011	BA	291390	Male	Not applicable	White	9 to 11	Confirmed	Traveler	Active Search	No	11	BRAZIL	110020	Vivax	20 to 29 years	29	New Case
02/08/2011	2011	BA	292090	Male	Not applicable	Brown	1 to 4	Confirmed	Agriculture	Passive Search	No	15	BRAZIL	150550	Vivax	20 to 29 years	21	New Case
02/08/2011	2011	BA	291360	Male	Not applicable	Brown	1 to 4	Confirmed	Vegetal exploration	Passive Search	No	15	BRAZIL	150550	Falciparum	20 to 29 years	21	New Case
16/08/2011	2011	BA	292740	Male	Not applicable	NA	NA	Confirmed	Others	Active Search	No	13	BRAZIL	130120	Vivax	40 to 49 years	49	New Case
18/08/2011	2011	RJ	330455	Male	Not applicable	Brown	9 to 11	NA	Others	Active Search	NA	NA	IGNORED	NA	Falciparum	20 to 29 years	27	New Case
26/08/2011	2011	BA	290930	Male	Not applicable	Brown	IGNORED	Confirmed	Hunting/Fishing	Active Search	No	15	BRAZIL	150085	Vivax	20 to 29 years	20	New Case
26/08/2011	2011	BA	290930	Male	Not applicable	Brown	IGNORED	Confirmed	Hunting/Fishing	Active Search	No	15	BRAZIL	150085	Vivax	50 to 59 years	54	New Case
30/08/2011	2011	BA	291840	Male	Not applicable	White	IGNORED	Confirmed	Others	Passive Search	No	13	BRAZIL	130260	Vivax	80 years ou mais	86	New Case
20/09/2011	2011	BA	291160	Male	Not applicable	White	1 to 4	Confirmed	IGNORED	Passive Search	No	11	BRAZIL	110020	Vivax	20 to 29 years	29	New Case
21/09/2011	2011	BA	291955	Male	Not applicable	Brown	5 to 8	Confirmed	Others	Passive Search	No	11	BRAZIL	110020	Vivax	30 to 39 years	36	New Case
23/09/2011	2011	BA	293150	Male	Not applicable	Brown	NA	Confirmed	Mining	CSV	No	15	BRAZIL	150360	Falciparum	40 to 49 years	43	CSV
23/09/2011	2011	BA	290390	Male	Not applicable	Brown	5 to 8	Confirmed	Agriculture	CSV	No	15	BRAZIL	150060	F + FG	30 to 39 years	32	CSV
05/10/2011	2011	BA	293150	Male	Not applicable	Brown	5 to 8	Confirmed	Mining	Passive Search	No	15	BRAZIL	150360	Vivax	40 to 49 years	41	New Case
01/11/2011	2011	BA	290710	Male	Not applicable	White	1 to 4	Indetermined	Agriculture	Passive Search	NA	29	BRAZIL	290710	Vivax	80 years ou mais	81	New Case
04/11/2011	2011	BA	291170	Male	Not applicable	Brown	5 to 8	Descarted	Others	Passive Search	NA	NA	IGNORED	NA	Vivax	30 to 39 years	31	New Case
29/11/2011	2011	BA	292840	Male	Not applicable	Brown	NA	Confirmed	Vegetal exploration	Passive Search	No	29	BRAZIL	292840	Vivax	30 to 39 years	36	New Case
27/12/2011	2011	BA	290650	Female	IGNORED	IGNORED	IGNORED	Confirmed	Others	Active Search	No	NA	ANGOLA	NA	Falciparum	30 to 39 years	33	New Case
27/12/2011	2011	BA	292740	Female	IGNORED	White	9 to 11	Confirmed	Others	Active Search	No	NA	SOUTH AFRICA	NA	Falciparum	30 to 39 years	33	New Case
18/01/2012	2012	BA	291080	Male	Not applicable	Brown	9 to 11	Confirmed	Tourism	Passive Search	No	NA	ANGOLA	NA	F + FG	20 to 29 years	27	New Case
18/01/2012	2012	BA	290980	Female	3� Quarter	Black	NA	Confirmed	IGNORED	CSV	No	11	BRAZIL	110020	Vivax	60 to 69 years	66	CSV
28/01/2012	2012	BA	292740	Male	Not applicable	Brown	9 to 11	Confirmed	Domestic	Active Search	Yes	NA	ANGOLA	NA	Falciparum	40 to 49 years	48	New Case
24/02/2012	2012	BA	292740	Male	Not applicable	IGNORED	IGNORED	Confirmed	IGNORED	Passive Search	No	13	BRAZIL	130260	Vivax	20 to 29 years	27	New Case
19/03/2012	2012	BA	293050	Male	Not applicable	IGNORED	IGNORED	Confirmed	Mining	Passive Search	No	NA	ANGOLA	NA	Falciparum	30 to 39 years	37	New Case
23/03/2012	2012	BA	291530	Male	Not applicable	Brown	9 to 11	Confirmed	Others	Passive Search	No	11	BRAZIL	110020	Vivax	20 to 29 years	27	New Case
09/04/2012	2012	BA	290570	Male	Not applicable	Brown	12 or more	Confirmed	Others	Passive Search	No	11	BRAZIL	110020	Vivax	30 to 39 years	37	New Case
04/06/2012	2012	BA	293070	Male	Not applicable	IGNORED	IGNORED	Confirmed	Pannig	Passive Search	No	NA	VENEZUELA	NA	Vivax	20 to 29 years	20	New Case
26/06/2012	2012	BA	292740	Male	Not applicable	Brown	9 to 11	Confirmed	Pannig	Active Search	No	NA	VENEZUELA	NA	Vivax	20 to 29 years	20	New Case
12/07/2012	2012	BA	292740	Male	Not applicable	IGNORED	IGNORED	Confirmed	Mining	Passive Search	No	13	BRAZIL	130260	Vivax	20 to 29 years	20	New Case
22/10/2012	2012	BA	293015	Male	Not applicable	Brown	None	Confirmed	Agriculture	Passive Search	No	15	BRAZIL	150360	F + V	60 to 69 years	66	New Case
12/11/2012	2012	BA	290340	Male	Not applicable	Brown	5 to 8	Confirmed	Domestic	Passive Search	No	11	BRAZIL	110020	Vivax	20 to 29 years	25	New Case
28/11/2012	2012	BA	292400	Male	Not applicable	Black	NA	Confirmed	Constructor	Passive Search	No	11	BRAZIL	110020	Vivax	50 to 59 years	54	New Case
25/12/2012	2012	BA	292740	Male	Not applicable	Black	IGNORED	Confirmed	Tourism	CSV	No	NA	ANGOLA	NA	F + V	40 to 49 years	49	CSV
29/12/2012	2012	BA	292740	Male	Not applicable	Brown	12 or more	Confirmed	Constructor	Passive Search	Indetermined	NA	IGNORED	NA	Falciparum	30 to 39 years	35	New Case
30/12/2012	2012	BA	292740	Male	Not applicable	IGNORED	IGNORED	Descarted	IGNORED	Passive Search	NA	NA	IGNORED	NA	Falciparum	30 to 39 years	38	New Case
31/12/2012	2012	BA	292740	Male	Not applicable	Brown	IGNORED	Confirmed	Constructor	Passive Search	No	NA	HAITI	NA	Falciparum	30 to 39 years	30	New Case
01/01/2013	2013	BA	292740	Male	Not applicable	Brown	9 to 11	Confirmed	Others	Passive Search	No	NA	ANGOLA	NA	Falciparum	40 to 49 years	48	New Case
02/01/2013	2013	BA	292740	Male	Not applicable	IGNORED	IGNORED	Confirmed	Others	Passive Search	No	NA	ANGOLA	NA	Falciparum	30 to 39 years	35	New Case
22/01/2013	2013	BA	291460	Male	Not applicable	Brown	NA	Confirmed	Agriculture	Active Search	No	14	BRAZIL	140020	Vivax	40 to 49 years	44	New Case
12/02/2013	2013	BA	292740	Male	Not applicable	Brown	IGNORED	Confirmed	Traveler	Passive Search	No	NA	ANGOLA	NA	Falciparum	20 to 29 years	26	New Case
18/02/2013	2013	SP	355030	Male	Not applicable	White	9 to 11	Confirmed	Traveler	Passive Search	No	NA	ANGOLA	NA	Falciparum	30 to 39 years	32	New Case
22/02/2013	2013	BA	292400	Male	Not applicable	White	NA	Confirmed	Constructor	Passive Search	No	11	BRAZIL	110020	Vivax	50 to 59 years	50	New Case
02/03/2013	2013	BA	292740	Male	Not applicable	Brown	NA	Confirmed	IGNORED	Passive Search	Indetermined	NA	IGNORED	NA	Vivax	20 to 29 years	28	New Case
13/03/2013	2013	BA	292400	Male	Not applicable	White	NA	Confirmed	Constructor	Passive Search	No	NA	ANGOLA	NA	Vivax	30 to 39 years	39	New Case
22/03/2013	2013	BA	292740	Male	Not applicable	Brown	NA	Confirmed	Constructor	Passive Search	No	NA	ANGOLA	NA	Falciparum	30 to 39 years	35	New Case
25/03/2013	2013	BA	292740	Male	Not applicable	NA	NA	Confirmed	Constructor	Passive Search	No	NA	SOUTH AFRICA	NA	Falciparum	20 to 29 years	27	New Case
26/03/2013	2013	BA	290750	Male	Not applicable	Brown	NA	Confirmed	Traveler	Active Search	No	NA	ANGOLA	NA	Falciparum	30 to 39 years	31	New Case
08/05/2013	2013	BA	290810	Male	Not applicable	White	5 to 8	Confirmed	Others	Active Search	No	NA	ANGOLA	NA	Falciparum	30 to 39 years	34	New Case
30/05/2013	2013	BA	292740	Male	Not applicable	White	IGNORED	Confirmed	Others	Passive Search	Indetermined	NA	IGNORED	NA	Vivax	30 to 39 years	36	New Case
30/06/2013	2013	BA	292740	Female	No	Black	12 or more	Confirmed	Tourism	Passive Search	No	NA	NIGERIA	NA	Vivax	30 to 39 years	32	New Case
30/09/2013	2013	BA	291480	Female	No	NA	NA	Confirmed	Tourism	Passive Search	No	11	BRAZIL	110020	Vivax	80 years ou mais	83	New Case
04/10/2013	2013	BA	290570	Male	Not applicable	Brown	9 to 11	Indetermined	NA	Active Search	NA	NA	IGNORED	NA	Falciparum	30 to 39 years	34	New Case
23/10/2013	2013	BA	290520	Male	Not applicable	Brown	1 to 4	Confirmed	Others	Passive Search	No	11	BRAZIL	110012	Vivax	40 to 49 years	42	New Case
06/12/2013	2013	BA	292740	Male	Not applicable	White	12 or more	Confirmed	Others	CSV	No	11	BRAZIL	110020	Vivax	50 to 59 years	57	CSV
02/01/2014	2014	BA	292400	Male	Not applicable	Brown	5 to 8	Confirmed	Constructor	Passive Search	No	11	BRAZIL	110020	Vivax	30 to 39 years	38	New Case
03/01/2014	2014	BA	291800	Male	Not applicable	White	IGNORED	Confirmed	Constructor	Active Search	No	NA	ANGOLA	NA	Falciparum	30 to 39 years	35	New Case
03/01/2014	2014	BA	292740	Male	Not applicable	Brown	12 or more	Confirmed	Tourism	Passive Search	No	NA	GHANA	NA	Falciparum	20 to 29 years	29	New Case
03/01/2014	2014	BA	292740	Male	Not applicable	Brown	1 to 4	Confirmed	Others	Passive Search	No	NA	EQUATORIAL GUINEA	NA	Falciparum	60 to 69 years	64	New Case
24/04/2014	2014	BA	292230	Male	Not applicable	Brown	9 to 11	Confirmed	Others	Passive Search	No	11	BRAZIL	110020	Vivax	30 to 39 years	36	New Case
26/04/2014	2014	BA	292740	Male	Not applicable	Brown	12 or more	Confirmed	Others	Active Search	No	NA	SOUTH AFRICA	NA	Falciparum	30 to 39 years	31	New Case
18/05/2014	2014	BA	292740	Male	Not applicable	Brown	12 or more	Confirmed	Others	Passive Search	No	NA	ANGOLA	NA	Falciparum	30 to 39 years	35	New Case
17/06/2014	2014	BA	292740	Male	Not applicable	Brown	5 to 8	Confirmed	Others	Passive Search	No	13	BRAZIL	130260	F + V	50 to 59 years	57	New Case
27/06/2014	2014	BA	292740	Male	Not applicable	Brown	NA	Confirmed	Constructor	Passive Search	No	NA	ANGOLA	NA	Falciparum	40 to 49 years	45	New Case
01/07/2014	2014	BA	292740	Female	No	IGNORED	IGNORED	Confirmed	IGNORED	CSV	No	NA	ANGOLA	NA	Falciparum	30 to 39 years	30	CSV
07/07/2014	2014	BA	292740	Male	Not applicable	Brown	9 to 11	Confirmed	Constructor	Passive Search	No	NA	MOZAMBIQUE	NA	Falciparum	50 to 59 years	56	New Case
08/07/2014	2014	BA	292740	Male	Not applicable	Black	12 or more	Confirmed	Others	Passive Search	No	NA	SOUTH AFRICA	NA	Vivax	20 to 29 years	29	New Case
24/07/2014	2014	BA	290630	Male	Not applicable	Black	9 to 11	Confirmed	Agriculture	Passive Search	No	15	BRAZIL	150730	FG	20 to 29 years	22	New Case
31/07/2014	2014	BA	290570	Male	Not applicable	Brown	1 to 4	Confirmed	Others	Active Search	No	11	BRAZIL	110020	Vivax	20 to 29 years	21	New Case
23/08/2014	2014	BA	291140	Male	Not applicable	Brown	Not applicable	Confirmed	Constructor	CSV	No	11	BRAZIL	110020	Vivax	00 to 01 ano	0	CSV
25/08/2014	2014	BA	292740	Male	Not applicable	IGNORED	IGNORED	Confirmed	Others	Passive Search	No	NA	IGNORED	NA	Falciparum	30 to 39 years	34	New Case
03/09/2014	2014	BA	292400	Male	Not applicable	Brown	IGNORED	Confirmed	Others	Passive Search	No	11	BRAZIL	110020	Vivax	30 to 39 years	39	New Case
29/09/2014	2014	BA	291080	Male	Not applicable	Brown	IGNORED	Confirmed	Pannig	CSV	No	16	BRAZIL	160030	Vivax	30 to 39 years	30	CSV
29/01/2015	2015	BA	291230	Male	Not applicable	Brown	NA	Confirmed	IGNORED	Passive Search	No	NA	ANGOLA	NA	Vivax	30 to 39 years	33	New Case
30/01/2015	2015	BA	291480	Male	Not applicable	Brown	NA	Confirmed	Tourism	Passive Search	No	NA	ANGOLA	NA	Vivax	30 to 39 years	33	New Case
10/03/2015	2015	BA	292740	Male	Not applicable	Black	NA	Confirmed	IGNORED	Passive Search	No	NA	ANGOLA	NA	Falciparum	20 to 29 years	22	New Case
23/03/2015	2015	BA	292530	Male	Not applicable	Brown	IGNORED	Confirmed	Pannig	Passive Search	No	11	BRAZIL	110002	F + V	50 to 59 years	59	New Case
13/04/2015	2015	BA	292740	Female	No	Black	5 to 8	Confirmed	Domestic	Passive Search	No	NA	ANGOLA	NA	Falciparum	30 to 39 years	34	New Case
14/04/2015	2015	BA	292740	Female	No	Brown	1 to 4	Confirmed	IGNORED	Passive Search	Indetermined	NA	IGNORED	NA	Falciparum	30 to 39 years	34	New Case
25/04/2015	2015	BA	292740	Male	Not applicable	IGNORED	IGNORED	Confirmed	Others	Passive Search	No	NA	CONGO	NA	Falciparum	30 to 39 years	35	New Case
08/05/2015	2015	BA	292740	Male	Not applicable	White	9 to 11	Confirmed	Agriculture	CSV	Indetermined	NA	IGNORED	NA	Falciparum	60 to 69 years	60	CSV
08/05/2015	2015	BA	291470	Male	Not applicable	Brown	IGNORED	Confirmed	Tourism	Active Search	No	NA	ANGOLA	NA	Falciparum	60 to 69 years	60	New Case
16/07/2015	2015	BA	292740	Female	Not applicable	Brown	5 to 8	Confirmed	Pannig	Passive Search	No	NA	GUYANA	NA	Vivax	40 to 49 years	43	New Case
17/08/2015	2015	BA	292740	Female	Not applicable	Brown	5 to 8	Confirmed	Tourism	Passive Search	No	13	BRAZIL	130260	Vivax	15 to 19 years	16	New Case
11/10/2015	2015	BA	292740	Male	Not applicable	Brown	5 to 8	Confirmed	Others	Active Search	No	11	BRAZIL	110020	Vivax	30 to 39 years	33	New Case
03/11/2015	2015	BA	292740	Male	Not applicable	Brown	5 to 8	Confirmed	Others	Active Search	No	14	BRAZIL	140010	Vivax	30 to 39 years	36	New Case
29/12/2015	2015	BA	292740	Male	Not applicable	Brown	NA	Confirmed	Constructor	Passive Search	No	NA	SOUTH AFRICA	NA	F + V	50 to 59 years	58	New Case
02/01/2016	2016	BA	292740	Male	Not applicable	Brown	NA	Confirmed	IGNORED	Passive Search	Yes	29	BRAZIL	292860	Falciparum	30 to 39 years	36	New Case
02/01/2016	2016	BA	292860	Male	Not applicable	Brown	IGNORED	Confirmed	Constructor	Passive Search	No	NA	SOUTH AFRICA	NA	Falciparum	30 to 39 years	36	New Case
07/01/2016	2016	BA	292740	Male	Not applicable	Brown	IGNORED	Confirmed	IGNORED	Passive Search	No	NA	SOUTH AFRICA	NA	Ovale	30 to 39 years	35	New Case
27/01/2016	2016	BA	292740	Male	Not applicable	Brown	9 to 11	Confirmed	Others	Passive Search	No	NA	IGNORED	NA	Vivax	40 to 49 years	45	New Case
31/01/2016	2016	BA	292740	Male	Not applicable	NA	5 to 8	Confirmed	Agriculture	Active Search	No	NA	CONGO	NA	Falciparum	20 to 29 years	29	New Case
01/02/2016	2016	BA	292740	Male	Not applicable	IGNORED	NA	Confirmed	IGNORED	Passive Search	No	14	BRAZIL	140010	Vivax	30 to 39 years	36	New Case
12/02/2016	2016	BA	292740	Male	Not applicable	Brown	NA	Confirmed	IGNORED	Active Search	Indetermined	NA	IGNORED	NA	Falciparum	30 to 39 years	35	New Case
09/04/2016	2016	BA	292740	Male	Not applicable	White	9 to 11	Confirmed	Tourism	Active Search	No	14	BRAZIL	140047	Vivax	30 to 39 years	34	New Case
14/04/2016	2016	SE	280030	Male	Not applicable	Brown	5 to 8	Confirmed	Others	Passive Search	No	NA	ANGOLA	NA	F + V	40 to 49 years	49	New Case
25/04/2016	2016	BA	292740	Female	No	Brown	9 to 11	Confirmed	Domestic	Passive Search	No	NA	ANGOLA	NA	Falciparum	40 to 49 years	45	New Case
03/05/2016	2016	BA	292740	Male	Not applicable	IGNORED	IGNORED	Confirmed	IGNORED	Passive Search	No	13	BRAZIL	130260	Vivax	30 to 39 years	32	New Case
17/05/2016	2016	BA	290650	Male	Not applicable	Brown	NA	Confirmed	Others	CSV	No	13	BRAZIL	130260	Vivax	30 to 39 years	31	CSV
19/05/2016	2016	BA	292740	Male	Not applicable	Brown	1 to 4	Confirmed	Others	CSV	No	13	BRAZIL	130260	Vivax	30 to 39 years	31	CSV
20/05/2016	2016	BA	292740	Male	Not applicable	IGNORED	IGNORED	Confirmed	Others	Passive Search	No	NA	ANGOLA	NA	Falciparum	40 to 49 years	41	New Case
22/06/2016	2016	BA	291800	Male	Not applicable	Black	1 to 4	Confirmed	Agriculture	Passive Search	No	NA	GUYANA	NA	Vivax	30 to 39 years	35	New Case
08/07/2016	2016	BA	292920	Male	Not applicable	Black	12 or more	Confirmed	Others	Passive Search	No	NA	ANGOLA	NA	Falciparum	15 to 19 years	19	New Case
10/07/2016	2016	BA	292920	Male	Not applicable	Black	12 or more	Confirmed	Others	Active Search	No	NA	ANGOLA	NA	Falciparum	20 to 29 years	21	New Case
30/08/2016	2016	BA	292740	Male	Not applicable	Black	9 to 11	Confirmed	IGNORED	Passive Search	No	NA	ANGOLA	NA	Vivax	30 to 39 years	36	New Case
01/09/2016	2016	BA	292740	Male	Not applicable	Black	IGNORED	Confirmed	Tourism	Active Search	No	NA	BURKINA FASO	NA	Falciparum	30 to 39 years	34	New Case
19/12/2016	2016	BA	291360	Male	Not applicable	Brown	IGNORED	Confirmed	Constructor	Passive Search	No	NA	ANGOLA	NA	Falciparum	30 to 39 years	35	New Case
02/05/2017	2017	BA	293330	Male	Not applicable	White	12 or more	Confirmed	Traveler	Active Search	No	13	BRAZIL	130020	Vivax	30 to 39 years	33	New Case
21/06/2017	2017	BA	291080	Male	Not applicable	White	NA	Confirmed	Constructor	Passive Search	No	NA	ANGOLA	NA	Vivax	50 to 59 years	51	New Case
10/07/2017	2017	BA	292740	Male	Not applicable	Black	IGNORED	Confirmed	Tourism	Passive Search	No	NA	GUINEA	NA	Falciparum	30 to 39 years	36	New Case
14/07/2017	2017	PE	261160	Male	Not applicable	IGNORED	NA	Confirmed	Others	CSV	No	NA	CONGO	NA	Falciparum	40 to 49 years	43	CSV
01/08/2017	2017	BA	292740	Female	No	Brown	12 or more	Confirmed	Tourism	Passive Search	No	13	BRAZIL	130260	Vivax	20 to 29 years	26	New Case
07/08/2017	2017	BA	291170	Male	Not applicable	Black	12 or more	Confirmed	Traveler	Passive Search	No	NA	COSTA DO MARFIM	NA	Falciparum	40 to 49 years	48	New Case
14/09/2017	2017	BA	292740	Male	Not applicable	Brown	NA	Confirmed	Traveler	Passive Search	No	NA	NIGERIA	NA	Falciparum	50 to 59 years	52	New Case
01/11/2017	2017	BA	291072	Male	Not applicable	Black	IGNORED	Confirmed	Traveler	Active Search	No	15	BRAZIL	150810	Vivax	30 to 39 years	32	New Case
16/01/2018	2018	BA	293350	Male	Not applicable	Brown	IGNORED	Confirmed	Agriculture	Passive Search	Yes	29	BRAZIL	293350	Vivax	20 to 29 years	29	New Case
16/01/2018	2018	BA	293350	Male	Not applicable	Black	IGNORED	Confirmed	Others	Passive Search	Yes	29	BRAZIL	293350	Vivax	10 to 14 years	14	New Case
16/01/2018	2018	BA	293350	Male	Not applicable	Brown	1 to 4	Confirmed	Agriculture	Passive Search	Yes	29	BRAZIL	293350	Vivax	60 to 69 years	61	New Case
16/01/2018	2018	BA	293350	Male	Not applicable	Brown	IGNORED	Confirmed	Agriculture	Passive Search	Yes	29	BRAZIL	293350	Vivax	30 to 39 years	39	New Case
16/01/2018	2018	BA	293350	Male	Not applicable	Brown	Not applicable	Confirmed	IGNORED	Passive Search	Yes	29	BRAZIL	293350	Vivax	01 to 04 years	4	New Case
16/01/2018	2018	BA	293350	Male	Not applicable	Brown	IGNORED	Confirmed	Agriculture	Passive Search	Yes	29	BRAZIL	293350	Vivax	15 to 19 years	18	New Case
16/01/2018	2018	BA	293350	Female	No	Brown	IGNORED	Confirmed	Domestic	Passive Search	Yes	29	BRAZIL	293350	Vivax	30 to 39 years	31	New Case
16/01/2018	2018	BA	293350	Male	Not applicable	Brown	5 to 8	Confirmed	Agriculture	Passive Search	Yes	29	BRAZIL	293350	Vivax	30 to 39 years	33	New Case
16/01/2018	2018	BA	293350	Male	Not applicable	White	IGNORED	Confirmed	Agriculture	Passive Search	Yes	29	BRAZIL	293350	Vivax	20 to 29 years	21	New Case
17/01/2018	2018	BA	293350	Male	Not applicable	Brown	1 to 4	Confirmed	Agriculture	Active Search	No	15	BRAZIL	150506	Vivax	30 to 39 years	30	New Case
18/01/2018	2018	BA	293350	Male	Not applicable	Brown	5 to 8	Confirmed	Agriculture	Active Search	Yes	29	BRAZIL	293350	Vivax	60 to 69 years	67	New Case
18/01/2018	2018	BA	293350	Male	Not applicable	Brown	IGNORED	Confirmed	Mining	Passive Search	Yes	29	BRAZIL	293350	Vivax	30 to 39 years	31	New Case
18/01/2018	2018	BA	293350	Male	Not applicable	White	IGNORED	Confirmed	IGNORED	Passive Search	Yes	29	BRAZIL	293350	Vivax	15 to 19 years	18	New Case
18/01/2018	2018	BA	293350	Male	Not applicable	Brown	1 to 4	Confirmed	Mining	Active Search	Yes	29	BRAZIL	293350	Vivax	05 to 09 years	9	New Case
18/01/2018	2018	BA	293350	Male	Not applicable	Brown	IGNORED	Confirmed	Agriculture	Passive Search	Yes	29	BRAZIL	293350	Vivax	20 to 29 years	28	New Case
18/01/2018	2018	BA	293350	Female	Not applicable	White	Not applicable	Confirmed	Others	Active Search	Yes	29	BRAZIL	293350	Vivax	01 to 04 years	2	New Case
18/01/2018	2018	BA	293350	Male	Not applicable	Brown	IGNORED	Confirmed	Others	Active Search	Yes	29	BRAZIL	293350	Vivax	20 to 29 years	22	New Case
18/01/2018	2018	BA	293350	Male	Not applicable	Brown	1 to 4	Confirmed	Agriculture	Passive Search	Yes	29	BRAZIL	293350	Vivax	40 to 49 years	44	New Case
18/01/2018	2018	BA	293350	Male	Not applicable	Brown	IGNORED	Confirmed	Agriculture	Passive Search	Yes	29	BRAZIL	293350	Vivax	30 to 39 years	35	New Case
19/01/2018	2018	BA	293350	Male	Not applicable	White	IGNORED	Confirmed	Agriculture	Passive Search	Yes	29	BRAZIL	293350	Vivax	40 to 49 years	42	New Case
19/01/2018	2018	BA	293350	Male	Not applicable	Black	IGNORED	Confirmed	Others	Passive Search	Yes	29	BRAZIL	293350	Vivax	15 to 19 years	17	New Case
19/01/2018	2018	BA	293350	Male	Not applicable	Brown	Not applicable	Confirmed	IGNORED	Active Search	Yes	29	BRAZIL	293350	Vivax	01 to 04 years	2	New Case
20/01/2018	2018	BA	293350	Male	Not applicable	Brown	5 to 8	Confirmed	Agriculture	Passive Search	No	29	BRAZIL	293350	Vivax	20 to 29 years	20	New Case
20/01/2018	2018	BA	292740	Male	Not applicable	White	NA	Confirmed	IGNORED	Passive Search	No	13	BRAZIL	130260	Vivax	30 to 39 years	34	New Case
23/01/2018	2018	BA	293350	Male	Not applicable	Brown	IGNORED	Confirmed	Agriculture	CSV	Yes	29	BRAZIL	293350	Vivax	30 to 39 years	39	CSV
05/02/2018	2018	BA	293350	Male	Not applicable	Black	IGNORED	Confirmed	Agriculture	Passive Search	Yes	29	BRAZIL	293350	Vivax	20 to 29 years	27	New Case
06/02/2018	2018	BA	291750	Male	Not applicable	Brown	NA	Confirmed	Mining	Passive Search	No	NA	ANGOLA	NA	Falciparum	30 to 39 years	35	New Case
06/02/2018	2018	BA	293350	Male	Not applicable	Brown	IGNORED	Confirmed	Others	Passive Search	Yes	29	BRAZIL	293350	Vivax	20 to 29 years	20	New Case
06/02/2018	2018	BA	293350	Female	IGNORED	Black	5 to 8	Confirmed	IGNORED	Passive Search	Yes	29	BRAZIL	293350	Vivax	15 to 19 years	15	New Case
06/02/2018	2018	BA	293350	Male	Not applicable	Brown	IGNORED	Confirmed	Agriculture	Passive Search	Yes	29	BRAZIL	293350	Vivax	30 to 39 years	32	New Case
06/02/2018	2018	BA	293350	Male	Not applicable	Black	IGNORED	Confirmed	Agriculture	Passive Search	Yes	29	BRAZIL	293350	Vivax	40 to 49 years	40	New Case
06/02/2018	2018	BA	292740	Male	Not applicable	NA	NA	Confirmed	IGNORED	Passive Search	No	NA	SOUTH AFRICA	NA	Falciparum	30 to 39 years	35	New Case
07/02/2018	2018	BA	293350	Female	IGNORED	White	1 to 4	Confirmed	Agriculture	Passive Search	Yes	29	BRAZIL	293350	Vivax	40 to 49 years	49	New Case
07/02/2018	2018	BA	293350	Male	Not applicable	Black	IGNORED	Confirmed	IGNORED	Active Search	Yes	29	BRAZIL	293350	Vivax	40 to 49 years	41	New Case
07/02/2018	2018	BA	293350	Female	Not applicable	Brown	1 to 4	Confirmed	IGNORED	Passive Search	Yes	29	BRAZIL	293350	Vivax	05 to 09 years	8	New Case
07/02/2018	2018	BA	293350	Female	No	Brown	IGNORED	Confirmed	Domestic	Active Search	Yes	29	BRAZIL	293350	Vivax	20 to 29 years	20	New Case
07/02/2018	2018	BA	293350	Female	IGNORED	Brown	IGNORED	Confirmed	Others	Passive Search	Yes	29	BRAZIL	293350	Vivax	10 to 14 years	11	New Case
08/02/2018	2018	BA	293350	Male	Not applicable	Brown	IGNORED	Confirmed	Agriculture	Passive Search	Yes	29	BRAZIL	293350	Vivax	50 to 59 years	51	New Case
08/02/2018	2018	BA	293350	Male	Not applicable	Black	IGNORED	Confirmed	Others	Passive Search	Yes	29	BRAZIL	293350	Vivax	15 to 19 years	16	New Case
08/02/2018	2018	BA	293350	Male	Not applicable	IGNORED	IGNORED	Confirmed	Agriculture	Passive Search	Yes	29	BRAZIL	293350	Vivax	20 to 29 years	22	New Case
08/02/2018	2018	BA	293350	Male	Not applicable	Black	IGNORED	Confirmed	Agriculture	Passive Search	Yes	29	BRAZIL	293350	Vivax	50 to 59 years	58	New Case
08/02/2018	2018	BA	293350	Female	IGNORED	Brown	IGNORED	Confirmed	Agriculture	Active Search	Yes	29	BRAZIL	293350	Vivax	50 to 59 years	58	New Case
09/02/2018	2018	BA	293350	Female	IGNORED	IGNORED	IGNORED	Confirmed	Agriculture	Passive Search	Yes	29	BRAZIL	293350	Vivax	30 to 39 years	31	New Case
09/02/2018	2018	BA	293350	Male	Not applicable	Brown	IGNORED	Confirmed	Agriculture	Passive Search	Yes	29	BRAZIL	293350	Vivax	50 to 59 years	58	New Case
11/02/2018	2018	BA	293350	Female	IGNORED	Black	IGNORED	Confirmed	Agriculture	Passive Search	Yes	29	BRAZIL	293350	Vivax	30 to 39 years	31	New Case
11/02/2018	2018	BA	293350	Male	Not applicable	Black	IGNORED	Confirmed	Others	Passive Search	Yes	29	BRAZIL	293350	Vivax	15 to 19 years	16	New Case
12/02/2018	2018	BA	293350	Male	Not applicable	Black	1 to 4	Confirmed	Agriculture	Passive Search	Yes	29	BRAZIL	293350	Vivax	30 to 39 years	37	New Case
12/02/2018	2018	BA	293350	Female	IGNORED	Black	1 to 4	Confirmed	Domestic	Passive Search	Yes	29	BRAZIL	293350	Vivax	20 to 29 years	21	New Case
13/02/2018	2018	BA	293350	Male	Not applicable	Black	IGNORED	Confirmed	Others	Active Search	Yes	29	BRAZIL	293350	Vivax	10 to 14 years	14	New Case
13/02/2018	2018	BA	293350	Male	Not applicable	Brown	9 to 11	Confirmed	Agriculture	Passive Search	Yes	29	BRAZIL	293350	Vivax	30 to 39 years	32	New Case
15/02/2018	2018	BA	293350	Male	Not applicable	Brown	IGNORED	Confirmed	Agriculture	Passive Search	Yes	29	BRAZIL	293350	Vivax	30 to 39 years	39	New Case
16/02/2018	2018	BA	293350	Male	Not applicable	Brown	IGNORED	Confirmed	Others	Passive Search	Yes	29	BRAZIL	293350	Vivax	15 to 19 years	19	New Case
19/02/2018	2018	BA	293350	Male	Not applicable	IGNORED	1 to 4	Confirmed	Agriculture	Passive Search	Yes	29	BRAZIL	293350	Vivax	30 to 39 years	32	New Case
19/02/2018	2018	BA	293350	Female	IGNORED	Brown	1 to 4	Confirmed	Others	Passive Search	Yes	29	BRAZIL	293350	Vivax	50 to 59 years	56	New Case
20/02/2018	2018	BA	293350	Male	Not applicable	Brown	IGNORED	Confirmed	Agriculture	CSV	Yes	29	BRAZIL	293350	Vivax	40 to 49 years	42	CSV
20/02/2018	2018	BA	293350	Male	Not applicable	Brown	NA	Confirmed	Agriculture	CSV	Yes	29	BRAZIL	293350	Vivax	30 to 39 years	30	CSV
23/02/2018	2018	BA	293350	Male	Not applicable	Brown	IGNORED	Confirmed	Agriculture	CSV	Yes	29	BRAZIL	293350	Vivax	60 to 69 years	67	CSV
23/02/2018	2018	BA	293350	Male	Not applicable	Brown	IGNORED	Confirmed	Others	CSV	Yes	29	BRAZIL	293350	Vivax	10 to 14 years	14	CSV
28/02/2018	2018	BA	293350	Male	Not applicable	Brown	IGNORED	Confirmed	Agriculture	CSV	Yes	29	BRAZIL	293350	Vivax	30 to 39 years	35	CSV
28/02/2018	2018	BA	293350	Male	Not applicable	Brown	IGNORED	Confirmed	Agriculture	CSV	Yes	29	BRAZIL	293350	Vivax	20 to 29 years	28	CSV
28/02/2018	2018	BA	293350	Female	Not applicable	Brown	1 to 4	Confirmed	Others	CSV	Yes	29	BRAZIL	293350	Vivax	05 to 09 years	8	CSV
28/02/2018	2018	BA	293350	Male	Not applicable	Black	IGNORED	Confirmed	Others	CSV	Yes	29	BRAZIL	293350	Vivax	15 to 19 years	17	CSV
01/03/2018	2018	BA	293350	Male	Not applicable	Black	1 to 4	Confirmed	Agriculture	CSV	Yes	29	BRAZIL	293350	Vivax	20 to 29 years	21	CSV
07/03/2018	2018	BA	293350	Male	Not applicable	Brown	Not applicable	Confirmed	IGNORED	CSV	Yes	29	BRAZIL	293350	Vivax	01 to 04 years	2	CSV
07/03/2018	2018	BA	293350	Male	Not applicable	Black	1 to 4	Confirmed	Agriculture	CSV	Yes	29	BRAZIL	293350	Vivax	40 to 49 years	42	CSV
08/03/2018	2018	BA	293350	Female	Not applicable	Brown	IGNORED	Confirmed	Others	Passive Search	No	29	BRAZIL	293350	Vivax	50 to 59 years	52	New Case
08/03/2018	2018	BA	293350	Male	Not applicable	IGNORED	IGNORED	Confirmed	Agriculture	Passive Search	Yes	29	BRAZIL	293350	Vivax	15 to 19 years	18	New Case
09/03/2018	2018	BA	293350	Male	Not applicable	White	1 to 4	Confirmed	Agriculture	CSV	Yes	29	BRAZIL	293350	Vivax	40 to 49 years	49	CSV
10/03/2018	2018	BA	293350	Male	Not applicable	IGNORED	IGNORED	Confirmed	Agriculture	Passive Search	Yes	29	BRAZIL	293350	Vivax	20 to 29 years	29	New Case
10/03/2018	2018	BA	293350	Male	Not applicable	Black	IGNORED	Confirmed	Agriculture	CSV	Yes	29	BRAZIL	293350	Vivax	20 to 29 years	20	CSV
13/03/2018	2018	BA	293350	Male	Not applicable	Brown	IGNORED	Confirmed	Agriculture	CSV	Yes	29	BRAZIL	293350	Vivax	15 to 19 years	18	CSV
13/03/2018	2018	BA	293350	Male	Not applicable	Black	IGNORED	Confirmed	Agriculture	CSV	Yes	29	BRAZIL	293350	Vivax	30 to 39 years	30	CSV
15/03/2018	2018	BA	293350	Male	Not applicable	IGNORED	IGNORED	Confirmed	Others	CSV	Yes	29	BRAZIL	293350	Vivax	15 to 19 years	16	CSV
15/03/2018	2018	BA	293350	Male	Not applicable	Brown	IGNORED	Confirmed	Agriculture	CSV	Yes	29	BRAZIL	293350	Vivax	30 to 39 years	32	CSV
26/03/2018	2018	BA	293350	Male	Not applicable	Brown	IGNORED	Confirmed	Others	CSV	Yes	29	BRAZIL	293350	Vivax	10 to 14 years	14	CSV
28/03/2018	2018	BA	293350	Male	Not applicable	Brown	1 to 4	Confirmed	Agriculture	CSV	Yes	29	BRAZIL	293350	Vivax	60 to 69 years	61	CSV
03/04/2018	2018	BA	293350	Female	Not applicable	Brown	1 to 4	Confirmed	IGNORED	CSV	Yes	29	BRAZIL	293350	Vivax	05 to 09 years	8	CSV
03/04/2018	2018	BA	293350	Female	Not applicable	Brown	1 to 4	Confirmed	Others	CSV	Yes	29	BRAZIL	293350	Vivax	05 to 09 years	8	CSV
06/04/2018	2018	BA	293350	Male	Not applicable	Brown	1 to 4	Confirmed	Agriculture	CSV	Yes	29	BRAZIL	293350	Vivax	50 to 59 years	58	CSV
06/04/2018	2018	BA	293350	Male	Not applicable	White	IGNORED	Confirmed	Agriculture	CSV	Yes	29	BRAZIL	293350	Vivax	20 to 29 years	21	CSV
10/04/2018	2018	BA	293350	Male	Not applicable	Brown	IGNORED	Confirmed	Agriculture	Passive Search	Yes	29	BRAZIL	293350	Vivax	20 to 29 years	26	New Case
10/04/2018	2018	BA	293350	Male	Not applicable	Black	Not applicable	Confirmed	IGNORED	Passive Search	Yes	29	BRAZIL	293350	Vivax	01 to 04 years	1	New Case
12/04/2018	2018	BA	293350	Male	Not applicable	Black	1 to 4	Confirmed	Agriculture	CSV	Yes	29	BRAZIL	293350	Vivax	20 to 29 years	22	CSV
12/04/2018	2018	BA	293350	Male	Not applicable	Black	IGNORED	Confirmed	Agriculture	CSV	Yes	29	BRAZIL	293350	Vivax	40 to 49 years	47	CSV
12/04/2018	2018	BA	293350	Male	Not applicable	IGNORED	1 to 4	Confirmed	Agriculture	Passive Search	Yes	29	BRAZIL	293350	Vivax	20 to 29 years	20	New Case
15/04/2018	2018	BA	293350	Male	Not applicable	Black	IGNORED	Confirmed	Others	CSV	Yes	29	BRAZIL	293350	Vivax	15 to 19 years	18	CSV
16/04/2018	2018	BA	293350	Female	No	Black	IGNORED	Confirmed	Agriculture	Passive Search	Yes	29	BRAZIL	293350	Vivax	30 to 39 years	38	New Case
16/04/2018	2018	BA	293350	Female	3� Quarter	Brown	9 to 11	Confirmed	Agriculture	Passive Search	Yes	29	BRAZIL	293350	Vivax	30 to 39 years	30	New Case
16/04/2018	2018	BA	293350	Female	No	Black	IGNORED	Confirmed	Agriculture	Passive Search	Yes	29	BRAZIL	293350	Vivax	30 to 39 years	35	New Case
17/04/2018	2018	BA	293350	Male	Not applicable	Black	1 to 4	Confirmed	Agriculture	CSV	Yes	29	BRAZIL	293350	Vivax	30 to 39 years	35	CSV
25/04/2018	2018	BA	293350	Male	Not applicable	IGNORED	IGNORED	Confirmed	Agriculture	CSV	Yes	29	BRAZIL	293350	Vivax	40 to 49 years	49	CSV
27/04/2018	2018	BA	293350	Male	Not applicable	Brown	IGNORED	Confirmed	Others	Active Search	Yes	29	BRAZIL	293350	Vivax	20 to 29 years	21	New Case
04/05/2018	2018	BA	293350	Male	Not applicable	Brown	IGNORED	Confirmed	Agriculture	CSV	Yes	29	BRAZIL	293350	Vivax	15 to 19 years	16	CSV
05/05/2018	2018	BA	293350	Female	Not applicable	White	IGNORED	Confirmed	Domestic	Passive Search	Yes	29	BRAZIL	293350	Vivax	40 to 49 years	43	New Case
07/05/2018	2018	BA	293350	Male	Not applicable	Brown	IGNORED	Confirmed	Agriculture	Active Search	Yes	29	BRAZIL	293350	Vivax	40 to 49 years	49	New Case
09/05/2018	2018	BA	293350	Female	IGNORED	Brown	None	Confirmed	Agriculture	Passive Search	Yes	29	BRAZIL	293350	Vivax	60 to 69 years	61	New Case
09/05/2018	2018	BA	293350	Male	Not applicable	Black	1 to 4	Confirmed	Agriculture	Passive Search	Yes	29	BRAZIL	293350	Vivax	30 to 39 years	35	New Case
10/05/2018	2018	BA	293350	Male	Not applicable	Brown	Not applicable	Confirmed	Agriculture	CSV	Yes	29	BRAZIL	293350	Vivax	00 to 01 ano	0	CSV
11/05/2018	2018	BA	293350	Female	Not applicable	Brown	1 to 4	Confirmed	Others	Passive Search	Yes	29	BRAZIL	293350	Vivax	05 to 09 years	8	New Case
13/05/2018	2018	BA	293350	Male	Not applicable	Brown	5 to 8	Confirmed	Agriculture	CSV	Yes	29	BRAZIL	293350	Vivax	40 to 49 years	42	CSV
22/05/2018	2018	BA	293350	Male	Not applicable	Brown	5 to 8	Confirmed	Agriculture	CSV	Yes	29	BRAZIL	293350	Vivax	30 to 39 years	33	CSV
24/05/2018	2018	BA	293350	Male	Not applicable	Black	IGNORED	Confirmed	Agriculture	Passive Search	Yes	29	BRAZIL	293350	Vivax	20 to 29 years	20	New Case
26/05/2018	2018	BA	293350	Male	Not applicable	Black	Not applicable	Confirmed	Others	CSV	Yes	29	BRAZIL	293350	Vivax	01 to 04 years	1	CSV
01/06/2018	2018	BA	293350	Female	No	Brown	5 to 8	Confirmed	Others	Passive Search	Yes	29	BRAZIL	293350	Vivax	10 to 14 years	12	New Case
06/06/2018	2018	BA	293350	Male	Not applicable	IGNORED	Not applicable	Confirmed	Agriculture	Active Search	Yes	29	BRAZIL	293350	Vivax	00 to 01 ano	0	New Case
08/06/2018	2018	BA	293350	Female	Not applicable	Brown	IGNORED	Confirmed	Others	CSV	Yes	29	BRAZIL	293350	Vivax	05 to 09 years	8	CSV
10/06/2018	2018	BA	293350	Male	Not applicable	Brown	IGNORED	Confirmed	Agriculture	CSV	Yes	29	BRAZIL	293350	Vivax	20 to 29 years	29	CSV
11/06/2018	2018	BA	293350	Female	IGNORED	Brown	IGNORED	Confirmed	Domestic	Active Search	Yes	29	BRAZIL	293350	Vivax	15 to 19 years	19	New Case
11/06/2018	2018	BA	293350	Male	Not applicable	IGNORED	IGNORED	Confirmed	Agriculture	Passive Search	Yes	29	BRAZIL	293350	Vivax	30 to 39 years	35	New Case
11/06/2018	2018	BA	293350	Male	Not applicable	IGNORED	Not applicable	Confirmed	Others	Passive Search	Yes	29	BRAZIL	293350	Vivax	01 to 04 years	4	New Case
11/06/2018	2018	BA	290760	Male	Not applicable	Brown	5 to 8	Confirmed	Agriculture	CSV	No	14	BRAZIL	140010	Vivax	30 to 39 years	32	CSV
12/06/2018	2018	BA	292740	Male	Not applicable	IGNORED	IGNORED	Confirmed	IGNORED	Passive Search	No	15	BRAZIL	150140	Vivax	20 to 29 years	28	New Case
18/06/2018	2018	BA	293290	Male	Not applicable	Black	9 to 11	Confirmed	Others	Passive Search	No	11	BRAZIL	110020	Vivax	30 to 39 years	37	New Case
18/06/2018	2018	BA	293350	Male	Not applicable	Black	IGNORED	Confirmed	Others	Passive Search	Yes	29	BRAZIL	293350	Vivax	30 to 39 years	35	New Case
21/06/2018	2018	BA	293350	Female	IGNORED	Brown	5 to 8	Confirmed	Others	Passive Search	Yes	29	BRAZIL	293350	Vivax	70 to 79 years	74	New Case
26/06/2018	2018	BA	292920	Male	Not applicable	Black	12 or more	Confirmed	Others	Active Search	No	NA	ANGOLA	NA	Falciparum	20 to 29 years	20	New Case
26/06/2018	2018	BA	293350	Male	Not applicable	Brown	IGNORED	Confirmed	Others	Passive Search	Yes	29	BRAZIL	293350	Vivax	10 to 14 years	10	New Case
27/06/2018	2018	BA	293350	Male	Not applicable	Brown	IGNORED	Confirmed	Agriculture	CSV	Yes	29	BRAZIL	293350	Vivax	15 to 19 years	19	CSV
03/07/2018	2018	BA	293350	Male	Not applicable	Brown	Not applicable	Confirmed	IGNORED	CSV	Yes	29	BRAZIL	293350	Vivax	01 to 04 years	4	CSV
09/07/2018	2018	BA	293350	Female	IGNORED	Black	IGNORED	Confirmed	Others	Passive Search	Yes	29	BRAZIL	293350	Vivax	20 to 29 years	22	New Case
09/07/2018	2018	BA	293350	Male	Not applicable	Black	IGNORED	Confirmed	Others	Passive Search	Yes	29	BRAZIL	293350	Vivax	15 to 19 years	16	New Case
09/07/2018	2018	BA	293350	Female	Not applicable	Black	IGNORED	Confirmed	Agriculture	Passive Search	Yes	29	BRAZIL	293350	Vivax	50 to 59 years	56	New Case
12/07/2018	2018	BA	293350	Female	IGNORED	Brown	1 to 4	Confirmed	Agriculture	Active Search	Yes	29	BRAZIL	293350	Vivax	20 to 29 years	28	New Case
12/07/2018	2018	BA	293350	Male	Not applicable	Black	1 to 4	Confirmed	Agriculture	CSV	Yes	29	BRAZIL	293350	Vivax	30 to 39 years	31	CSV
16/07/2018	2018	BA	293350	Male	Not applicable	Black	IGNORED	Confirmed	Agriculture	CSV	Yes	29	BRAZIL	293350	Vivax	20 to 29 years	20	CSV
07/08/2018	2018	BA	293350	Female	IGNORED	Brown	5 to 8	Confirmed	Others	CSV	Indetermined	NA	IGNORED	NA	Vivax	70 to 79 years	74	CSV
13/08/2018	2018	BA	293350	Male	Not applicable	Black	IGNORED	Confirmed	Agriculture	CSV	Yes	29	BRAZIL	293350	Vivax	20 to 29 years	29	CSV
27/08/2018	2018	BA	293290	Male	Not applicable	Brown	1 to 4	Confirmed	IGNORED	CSV	No	11	BRAZIL	110020	Vivax	30 to 39 years	37	CSV
30/08/2018	2018	BA	293350	Male	Not applicable	Black	1 to 4	Confirmed	Others	CSV	Yes	29	BRAZIL	293350	Vivax	15 to 19 years	16	CSV
11/09/2018	2018	BA	292530	Female	No	Brown	9 to 11	Confirmed	IGNORED	Active Search	No	NA	VENEZUELA	NA	Vivax	15 to 19 years	17	New Case
14/09/2018	2018	BA	292530	Male	Not applicable	IGNORED	IGNORED	Descarted	Agriculture	Passive Search	NA	NA	IGNORED	NA	Falciparum	40 to 49 years	48	New Case
01/10/2018	2018	BA	291360	Male	Not applicable	White	12 or more	Confirmed	Others	Active Search	No	13	BRAZIL	130040	Vivax	30 to 39 years	31	New Case
08/10/2018	2018	PE	261160	Female	IGNORED	Brown	IGNORED	Confirmed	IGNORED	Passive Search	Indetermined	NA	IGNORED	NA	Vivax	20 to 29 years	27	New Case
16/11/2018	2018	BA	292740	Male	Not applicable	White	9 to 11	Confirmed	Others	Passive Search	No	NA	SOUTH AFRICA	NA	Falciparum	20 to 29 years	27	New Case
16/11/2018	2018	BA	293350	Female	IGNORED	Brown	IGNORED	Confirmed	Agriculture	CSV	Yes	29	BRAZIL	293350	Vivax	20 to 29 years	28	CSV
16/01/2019	2019	BA	292530	Female	No	Brown	9 to 11	Confirmed	Others	Passive Search	No	NA	VENEZUELA	NA	Vivax	15 to 19 years	18	New Case
22/01/2019	2019	BA	293350	Female	IGNORED	Brown	5 to 8	Confirmed	Domestic	CSV	Yes	29	BRAZIL	293350	Vivax	40 to 49 years	44	CSV
25/01/2019	2019	BA	292530	Female	No	Brown	9 to 11	Descarted	Others	CSV	NA	NA	IGNORED	NA	Vivax	15 to 19 years	18	CSV
12/02/2019	2019	BA	292740	Male	Not applicable	Brown	IGNORED	Confirmed	Others	Passive Search	Indetermined	NA	IGNORED	NA	Falciparum	15 to 19 years	18	New Case
05/07/2019	2019	BA	291080	Male	Not applicable	Black	5 to 8	Confirmed	Pannig	Passive Search	Indetermined	NA	IGNORED	NA	Vivax	40 to 49 years	46	New Case
26/07/2019	2019	BA	292740	Female	No	Black	12 or more	Confirmed	Traveler	Passive Search	No	NA	NIGERIA	NA	Falciparum	20 to 29 years	21	New Case
12/08/2019	2019	BA	292740	Female	No	Brown	IGNORED	Confirmed	IGNORED	Passive Search	No	NA	VENEZUELA	NA	Vivax	50 to 59 years	57	New Case
15/10/2019	2019	BA	291480	Male	Not applicable	IGNORED	9 to 11	Confirmed	Others	Passive Search	No	15	BRAZIL	150360	Vivax	40 to 49 years	40	New Case
24/10/2019	2019	BA	292740	Male	Not applicable	Black	IGNORED	Confirmed	Mining	Passive Search	No	11	BRAZIL	110020	Vivax	30 to 39 years	33	New Case
06/11/2019	2019	BA	292300	Male	Not applicable	Brown	NA	Confirmed	Livestock	CSV	No	15	BRAZIL	150375	Vivax	40 to 49 years	49	CSV
06/11/2019	2019	BA	292300	Male	Not applicable	Brown	NA	Confirmed	Others	Active Search	No	15	BRAZIL	150375	Vivax	15 to 19 years	16	New Case
11/11/2019	2019	BA	291560	Male	Not applicable	Indigenous	None	Confirmed	Agriculture	Passive Search	No	13	BRAZIL	130240	Vivax	50 to 59 years	51	New Case
04/12/2019	2019	BA	292530	Male	Not applicable	Brown	9 to 11	Confirmed	Others	Passive Search	No	NA	VENEZUELA	NA	Vivax	15 to 19 years	19	New Case
20/03/2020	2020	BA	292300	Male	Not applicable	Brown	NA	Confirmed	Agriculture	Active Search	No	15	BRAZIL	150375	Vivax	50 to 59 years	50	New Case
03/04/2020	2020	BA	292530	Male	Not applicable	Brown	NA	Confirmed	Others	Active Search	No	NA	VENEZUELA	NA	Vivax	30 to 39 years	39	New Case
02/05/2020	2020	BA	292530	Male	Not applicable	Brown	NA	Confirmed	IGNORED	Active Search	No	13	BRAZIL	130260	Falciparum	20 to 29 years	21	New Case
16/05/2020	2020	BA	290460	Male	Not applicable	Brown	NA	Confirmed	Domestic	Passive Search	No	NA	ANGOLA	NA	Falciparum	30 to 39 years	37	New Case
20/07/2020	2020	BA	290760	Male	Not applicable	Brown	12 or more	Confirmed	Traveler	CSV	No	13	BRAZIL	130260	Vivax	50 to 59 years	54	CSV
10/11/2020	2020	BA	291920	Male	Not applicable	IGNORED	NA	Confirmed	IGNORED	Passive Search	No	11	BRAZIL	110020	Vivax	15 to 19 years	18	New Case
13/11/2020	2020	BA	292740	Male	Not applicable	Brown	NA	Confirmed	Others	CSV	No	11	BRAZIL	110020	Vivax	15 to 19 years	18	CSV
14/12/2020	2020	BA	290750	Male	Not applicable	Brown	9 to 11	Confirmed	Traveler	Passive Search	No	NA	ANGOLA	NA	Falciparum	40 to 49 years	43	New Case
18/01/2011	2011	CE	230440	Male	Not applicable	Brown	IGNORED	Confirmed	Mining	Active Search	No	14	BRAZIL	140010	Vivax	20 to 29 years	29	New Case
26/01/2011	2011	CE	230440	Female	No	Brown	12 or more	Confirmed	Traveler	Active Search	No	13	BRAZIL	130260	Vivax	20 to 29 years	22	New Case
28/01/2011	2011	CE	230440	Male	Not applicable	Brown	9 to 11	Confirmed	Pannig	Active Search	No	NA	GUYANA	NA	Falciparum	40 to 49 years	47	New Case
04/02/2011	2011	CE	230440	Female	No	Brown	12 or more	Confirmed	Others	Active Search	No	13	BRAZIL	130260	Vivax	40 to 49 years	46	New Case
07/02/2011	2011	CE	230425	Female	No	Brown	5 to 8	Confirmed	Agriculture	Passive Search	No	15	BRAZIL	150420	Vivax	20 to 29 years	20	New Case
09/02/2011	2011	CE	230380	Male	Not applicable	Brown	Not applicable	Confirmed	Tourism	Passive Search	No	52	BRAZIL	520870	Vivax	05 to 09 years	6	New Case
09/02/2011	2011	CE	230380	Female	No	Brown	IGNORED	Confirmed	Tourism	Passive Search	No	52	BRAZIL	520870	Vivax	60 to 69 years	63	New Case
11/02/2011	2011	CE	230440	Female	No	Brown	IGNORED	Confirmed	Tourism	Active Search	No	13	BRAZIL	130260	Vivax	60 to 69 years	60	New Case
14/02/2011	2011	CE	230440	Male	Not applicable	Brown	5 to 8	Confirmed	Others	Passive Search	No	23	BRAZIL	230440	Vivax	30 to 39 years	32	New Case
06/03/2011	2011	CE	230440	Male	Not applicable	Brown	IGNORED	Confirmed	Mining	Active Search	No	13	BRAZIL	130260	Vivax	15 to 19 years	19	New Case
09/03/2011	2011	CE	230440	Male	Not applicable	Brown	IGNORED	Confirmed	Traveler	Active Search	No	13	BRAZIL	130260	Vivax	15 to 19 years	19	New Case
11/03/2011	2011	CE	230440	Male	Not applicable	Brown	9 to 11	Confirmed	NA	Active Search	No	15	BRAZIL	150140	Vivax	30 to 39 years	30	New Case
23/03/2011	2011	CE	231410	Female	No	Brown	1 to 4	Confirmed	Agriculture	CSV	No	21	BRAZIL	210545	Vivax	40 to 49 years	43	CSV
23/03/2011	2011	CE	231410	Male	Not applicable	Brown	1 to 4	Confirmed	Agriculture	Passive Search	No	21	BRAZIL	210545	Vivax	20 to 29 years	29	New Case
05/04/2011	2011	CE	230425	Female	No	Brown	9 to 11	Confirmed	Agriculture	CSV	No	15	BRAZIL	150420	Vivax	20 to 29 years	21	CSV
13/04/2011	2011	RJ	330455	Male	Not applicable	Brown	5 to 8	Confirmed	Others	Active Search	No	NA	ANGOLA	NA	Falciparum	50 to 59 years	50	New Case
09/05/2011	2011	CE	230440	Male	Not applicable	Brown	9 to 11	Confirmed	Others	Active Search	No	13	BRAZIL	130260	Vivax	40 to 49 years	44	New Case
17/05/2011	2011	CE	230440	Male	Not applicable	Brown	IGNORED	Confirmed	NA	Active Search	No	13	BRAZIL	130430	Vivax	60 to 69 years	67	New Case
26/05/2011	2011	CE	230440	Female	No	Black	IGNORED	Confirmed	Domestic	Active Search	No	11	BRAZIL	110080	Vivax	50 to 59 years	58	New Case
26/05/2011	2011	CE	230370	Male	Not applicable	White	9 to 11	Confirmed	Others	Passive Search	No	13	BRAZIL	130260	Vivax	40 to 49 years	44	New Case
21/06/2011	2011	CE	230440	Male	Not applicable	Brown	IGNORED	Confirmed	Others	Active Search	No	13	BRAZIL	130260	Vivax	15 to 19 years	18	New Case
24/06/2011	2011	CE	231290	Male	Not applicable	Brown	NA	Confirmed	IGNORED	Active Search	No	11	BRAZIL	110020	Falciparum	20 to 29 years	28	New Case
01/08/2011	2011	CE	230440	Male	Not applicable	Brown	9 to 11	Confirmed	Tourism	Active Search	No	16	BRAZIL	160030	Vivax	15 to 19 years	15	New Case
02/09/2011	2011	CE	230440	Male	Not applicable	Brown	9 to 11	Confirmed	Pannig	Active Search	No	NA	FRENCH GUIANA	NA	Vivax	30 to 39 years	36	New Case
07/09/2011	2011	CE	230730	Male	Not applicable	Brown	5 to 8	Confirmed	Pannig	Passive Search	No	15	BRAZIL	150210	Vivax	30 to 39 years	31	New Case
30/09/2011	2011	CE	230870	Female	No	Brown	NA	Confirmed	Domestic	Active Search	No	11	BRAZIL	110033	F + FG	20 to 29 years	20	New Case
30/11/2011	2011	CE	230440	Female	No	Brown	1 to 4	Confirmed	Others	Active Search	No	16	BRAZIL	160010	Vivax	10 to 14 years	13	New Case
30/11/2011	2011	CE	230630	Male	Not applicable	Brown	None	Confirmed	Agriculture	Passive Search	No	15	BRAZIL	150800	Vivax	40 to 49 years	43	New Case
06/12/2011	2011	CE	230440	Male	Not applicable	Brown	9 to 11	Confirmed	Traveler	Active Search	No	29	BRAZIL	293330	Vivax	30 to 39 years	31	New Case
14/12/2011	2011	CE	230440	Male	Not applicable	Brown	IGNORED	Confirmed	Others	Active Search	No	13	BRAZIL	130260	Falciparum	30 to 39 years	31	New Case
09/01/2012	2012	CE	231350	Male	Not applicable	Brown	NA	Confirmed	Traveler	CSV	No	11	BRAZIL	110020	Vivax	50 to 59 years	56	CSV
11/01/2012	2012	CE	231020	Male	Not applicable	White	5 to 8	Confirmed	Others	Active Search	No	13	BRAZIL	130260	Vivax	50 to 59 years	51	New Case
17/01/2012	2012	CE	230440	Male	Not applicable	Brown	9 to 11	Confirmed	NA	Active Search	No	13	BRAZIL	130260	Vivax	50 to 59 years	57	New Case
29/02/2012	2012	CE	230440	Female	Not applicable	Brown	NA	Confirmed	Others	Passive Search	No	NA	SOUTH AFRICA	NA	Vivax	30 to 39 years	34	New Case
02/03/2012	2012	CE	230440	Female	No	Brown	IGNORED	Confirmed	Traveler	Active Search	No	NA	SOUTH AFRICA	NA	Vivax	30 to 39 years	34	New Case
16/04/2012	2012	CE	231030	Male	Not applicable	Brown	1 to 4	Confirmed	Agriculture	Passive Search	No	29	BRAZIL	292290	F + FG	40 to 49 years	46	New Case
14/05/2012	2012	CE	230440	Male	Not applicable	Brown	IGNORED	Confirmed	NA	Active Search	No	12	BRAZIL	120040	Vivax	40 to 49 years	46	New Case
11/06/2012	2012	CE	230440	Female	2� Quarter	Brown	9 to 11	Confirmed	IGNORED	Active Search	No	11	BRAZIL	110020	Vivax	20 to 29 years	25	New Case
25/06/2012	2012	CE	230440	Male	Not applicable	Brown	1 to 4	Confirmed	Others	Active Search	No	15	BRAZIL	150180	Vivax	50 to 59 years	54	New Case
02/07/2012	2012	CE	230940	Male	Not applicable	NA	NA	Indetermined	Others	Active Search	NA	NA	IGNORED	NA	Vivax	60 to 69 years	69	New Case
11/07/2012	2012	CE	230440	Male	Not applicable	Brown	5 to 8	Confirmed	IGNORED	Active Search	Indetermined	NA	IGNORED	NA	Falciparum	30 to 39 years	36	New Case
12/07/2012	2012	CE	230640	Male	Not applicable	White	1 to 4	Confirmed	Agriculture	Active Search	No	15	BRAZIL	150230	Vivax	40 to 49 years	40	New Case
13/07/2012	2012	CE	230440	Female	No	Brown	9 to 11	Confirmed	Others	Active Search	No	14	BRAZIL	140010	Vivax	20 to 29 years	23	New Case
25/07/2012	2012	CE	230440	Male	Not applicable	Brown	IGNORED	Confirmed	Others	Active Search	No	15	BRAZIL	150805	Vivax	30 to 39 years	36	New Case
28/07/2012	2012	SP	355030	Male	Not applicable	Brown	9 to 11	Confirmed	Constructor	Passive Search	No	NA	GUINEA BISSAU	NA	V + FG	30 to 39 years	31	New Case
07/08/2012	2012	CE	230425	Female	No	White	1 to 4	Confirmed	Agriculture	Passive Search	No	13	BRAZIL	130120	Vivax	70 to 79 years	77	New Case
07/08/2012	2012	CE	230440	Female	No	Brown	IGNORED	Confirmed	IGNORED	Active Search	No	11	BRAZIL	110020	Vivax	20 to 29 years	25	New Case
12/09/2012	2012	CE	230960	Male	Not applicable	Brown	IGNORED	Confirmed	Constructor	CSV	No	17	BRAZIL	170390	Falciparum	50 to 59 years	57	CSV
14/09/2012	2012	CE	230440	Male	Not applicable	Brown	IGNORED	Confirmed	IGNORED	Active Search	No	11	BRAZIL	110020	Vivax	20 to 29 years	28	New Case
17/09/2012	2012	CE	230440	Male	Not applicable	White	12 or more	Confirmed	Traveler	Passive Search	No	NA	IGNORED	NA	F + V	30 to 39 years	35	New Case
24/09/2012	2012	CE	230440	Male	Not applicable	NA	NA	Confirmed	Traveler	Passive Search	Indetermined	NA	IGNORED	NA	Vivax	50 to 59 years	52	New Case
16/10/2012	2012	CE	230440	Male	Not applicable	Brown	12 or more	Confirmed	Others	Active Search	No	11	BRAZIL	110020	F + V	20 to 29 years	26	New Case
07/12/2012	2012	CE	230440	Male	Not applicable	Brown	IGNORED	Confirmed	Tourism	Active Search	No	NA	VENEZUELA	NA	Vivax	20 to 29 years	26	New Case
10/12/2012	2012	CE	230440	Female	Not applicable	Brown	Not applicable	Confirmed	Others	Active Search	No	11	BRAZIL	110000	Vivax	00 to 01 ano	0	New Case
11/12/2012	2012	CE	230440	Male	Not applicable	Brown	IGNORED	Confirmed	Others	Active Search	No	11	BRAZIL	110020	Vivax	20 to 29 years	29	New Case
26/12/2012	2012	CE	230440	Male	Not applicable	Brown	IGNORED	Confirmed	Pannig	Active Search	No	NA	FRENCH GUIANA	NA	F + FG	60 to 69 years	66	New Case
11/01/2013	2013	CE	230523	Male	Not applicable	White	5 to 8	Indetermined	Pannig	Passive Search	No	NA	GUYANA	NA	Vivax	50 to 59 years	57	New Case
23/01/2013	2013	CE	231126	Female	No	Brown	5 to 8	Confirmed	IGNORED	Passive Search	No	13	BRAZIL	130260	Falciparum	20 to 29 years	28	New Case
28/01/2013	2013	CE	230440	Male	Not applicable	Brown	IGNORED	Confirmed	Others	Passive Search	No	NA	CHILE	NA	Vivax	30 to 39 years	31	New Case
05/02/2013	2013	CE	230410	Male	Not applicable	Brown	5 to 8	Confirmed	Others	CSV	No	13	BRAZIL	130260	Vivax	40 to 49 years	44	CSV
08/02/2013	2013	CE	230445	Male	Not applicable	White	IGNORED	Confirmed	Pannig	CSV	No	NA	FRENCH GUIANA	NA	Falciparum	30 to 39 years	30	CSV
19/02/2013	2013	CE	231126	Female	No	NA	NA	Confirmed	IGNORED	Passive Search	No	13	BRAZIL	130260	Vivax	20 to 29 years	27	New Case
07/03/2013	2013	CE	230440	Male	Not applicable	Brown	9 to 11	Confirmed	Pannig	Active Search	No	NA	FRENCH GUIANA	NA	Vivax	30 to 39 years	31	New Case
08/03/2013	2013	CE	230440	Female	No	Brown	5 to 8	Confirmed	Domestic	Active Search	No	14	BRAZIL	140010	Vivax	20 to 29 years	21	New Case
13/03/2013	2013	CE	230440	Male	Not applicable	Brown	IGNORED	Confirmed	Others	Active Search	No	NA	EQUATORIAL GUINEA	NA	Vivax	60 to 69 years	60	New Case
27/03/2013	2013	CE	230440	Female	No	Brown	IGNORED	Confirmed	Domestic	Active Search	No	11	BRAZIL	110020	Vivax	40 to 49 years	44	New Case
06/04/2013	2013	CE	230110	Male	Not applicable	Black	Not applicable	Confirmed	Traveler	Passive Search	No	15	BRAZIL	150090	Vivax	01 to 04 years	3	New Case
30/04/2013	2013	CE	230075	Female	No	Brown	1 to 4	Confirmed	Agriculture	Active Search	No	15	BRAZIL	150195	Vivax	20 to 29 years	25	New Case
24/06/2013	2013	CE	230075	Female	No	Brown	1 to 4	Confirmed	Agriculture	Active Search	No	15	BRAZIL	150195	Falciparum	20 to 29 years	25	New Case
28/06/2013	2013	CE	230410	Female	No	Brown	5 to 8	NA	Others	CSV	NA	NA	IGNORED	NA	Falciparum	20 to 29 years	28	CSV
02/07/2013	2013	CE	230440	Female	IGNORED	Brown	IGNORED	Confirmed	Mining	Active Search	No	11	BRAZIL	110028	Vivax	15 to 19 years	15	New Case
11/07/2013	2013	CE	230190	Male	Not applicable	Brown	5 to 8	Confirmed	Constructor	Passive Search	No	16	BRAZIL	160020	Vivax	10 to 14 years	14	New Case
23/07/2013	2013	CE	230440	Male	Not applicable	White	NA	Confirmed	Others	Active Search	No	13	BRAZIL	130260	Vivax	20 to 29 years	22	New Case
28/07/2013	2013	CE	230440	Female	No	Brown	NA	Confirmed	Traveler	Active Search	No	11	BRAZIL	110020	Vivax	60 to 69 years	60	New Case
12/10/2013	2013	CE	230440	Female	No	Brown	IGNORED	Confirmed	Traveler	Active Search	No	11	BRAZIL	110020	Vivax	20 to 29 years	22	New Case
17/10/2013	2013	CE	230440	Female	No	Brown	9 to 11	Confirmed	Others	Active Search	No	15	BRAZIL	150060	Vivax	50 to 59 years	50	New Case
21/10/2013	2013	CE	230440	Male	Not applicable	Brown	5 to 8	Confirmed	Others	Passive Search	No	11	BRAZIL	110020	Vivax	20 to 29 years	23	New Case
15/12/2013	2013	CE	230440	Male	Not applicable	Brown	IGNORED	Confirmed	Traveler	Active Search	No	11	BRAZIL	110020	Vivax	80 years ou mais	83	New Case
06/01/2014	2014	CE	230440	Male	Not applicable	IGNORED	IGNORED	Confirmed	Agriculture	Passive Search	Yes	23	BRAZIL	230560	Falciparum	20 to 29 years	21	New Case
11/01/2014	2014	CE	230440	Female	No	Brown	IGNORED	Confirmed	Vegetal exploration	Active Search	No	11	BRAZIL	110020	V + FG	40 to 49 years	48	New Case
20/01/2014	2014	CE	230440	Male	Not applicable	Brown	9 to 11	Confirmed	Traveler	Active Search	No	11	BRAZIL	110020	Vivax	40 to 49 years	45	New Case
18/02/2014	2014	CE	230440	Male	Not applicable	White	IGNORED	Confirmed	Pannig	Passive Search	No	14	BRAZIL	140010	Vivax	40 to 49 years	40	New Case
21/02/2014	2014	CE	230620	Female	No	Brown	5 to 8	Confirmed	IGNORED	Active Search	No	14	BRAZIL	140010	Vivax	50 to 59 years	52	New Case
06/03/2014	2014	CE	230440	Male	Not applicable	Brown	IGNORED	Confirmed	Mining	Active Search	No	NA	FRENCH GUIANA	NA	Vivax	40 to 49 years	40	New Case
07/03/2014	2014	CE	231410	Male	Not applicable	Brown	IGNORED	Confirmed	Traveler	Active Search	No	14	BRAZIL	140010	Falciparum	40 to 49 years	40	New Case
05/04/2014	2014	CE	230440	Male	Not applicable	White	IGNORED	Confirmed	Traveler	Active Search	No	NA	ANGOLA	NA	Falciparum	50 to 59 years	50	New Case
28/07/2014	2014	CE	230810	Male	Not applicable	Brown	9 to 11	Confirmed	Pannig	CSV	No	NA	FRENCH GUIANA	NA	Vivax	20 to 29 years	29	CSV
22/08/2014	2014	CE	230440	Male	Not applicable	Brown	IGNORED	Confirmed	IGNORED	Active Search	No	11	BRAZIL	110020	Vivax	70 to 79 years	78	New Case
27/08/2014	2014	CE	230440	Female	No	Brown	IGNORED	Confirmed	Traveler	Active Search	No	11	BRAZIL	110000	Vivax	70 to 79 years	76	New Case
01/09/2014	2014	CE	230440	Male	Not applicable	Brown	IGNORED	Confirmed	IGNORED	Active Search	No	16	BRAZIL	160030	Vivax	60 to 69 years	61	New Case
05/02/2015	2015	CE	230440	Female	Not applicable	Brown	Not applicable	Confirmed	IGNORED	Active Search	No	NA	FRENCH GUIANA	NA	Vivax	01 to 04 years	1	New Case
23/02/2015	2015	CE	230450	Male	Not applicable	White	9 to 11	Confirmed	Others	CSV	No	16	BRAZIL	160030	F + V	20 to 29 years	27	CSV
03/03/2015	2015	CE	230440	Male	Not applicable	Brown	5 to 8	Confirmed	Pannig	Passive Search	No	NA	FRENCH GUIANA	NA	Vivax	60 to 69 years	64	New Case
28/04/2015	2015	CE	230440	Male	Not applicable	Black	IGNORED	Confirmed	Others	Active Search	No	NA	ANGOLA	NA	Vivax	20 to 29 years	24	New Case
14/07/2015	2015	CE	231350	Female	Not applicable	Brown	1 to 4	Confirmed	Pannig	Active Search	No	11	BRAZIL	110020	Vivax	40 to 49 years	41	New Case
15/07/2015	2015	CE	230440	Male	Not applicable	Brown	IGNORED	Confirmed	Pannig	Active Search	No	11	BRAZIL	110020	F + V	40 to 49 years	41	New Case
18/09/2015	2015	CE	230440	Male	Not applicable	Brown	IGNORED	Confirmed	Traveler	Active Search	No	13	BRAZIL	130430	Vivax	30 to 39 years	35	New Case
19/09/2015	2015	CE	230440	Female	Not applicable	Brown	Not applicable	Confirmed	Tourism	Active Search	No	11	BRAZIL	110000	Vivax	05 to 09 years	6	New Case
15/10/2015	2015	CE	230760	Male	Not applicable	White	1 to 4	Confirmed	Others	Passive Search	No	NA	ANGOLA	NA	Falciparum	40 to 49 years	46	New Case
18/11/2015	2015	CE	230440	Male	Not applicable	Brown	IGNORED	Confirmed	Others	Active Search	No	NA	GUINEA BISSAU	NA	Falciparum	70 to 79 years	71	New Case
14/01/2016	2016	CE	230440	Male	Not applicable	Brown	9 to 11	Confirmed	Tourism	Active Search	No	16	BRAZIL	160010	Vivax	50 to 59 years	54	New Case
19/01/2016	2016	CE	230440	Male	Not applicable	Brown	IGNORED	Confirmed	IGNORED	Active Search	No	13	BRAZIL	130260	Vivax	30 to 39 years	37	New Case
16/03/2016	2016	CE	230440	Male	Not applicable	Brown	IGNORED	Confirmed	Traveler	Active Search	No	13	BRAZIL	130000	Vivax	30 to 39 years	32	New Case
27/03/2016	2016	CE	230440	Male	Not applicable	White	IGNORED	Confirmed	Tourism	CSV	No	NA	ANGOLA	NA	Falciparum	40 to 49 years	43	CSV
04/05/2016	2016	CE	230440	Male	Not applicable	Brown	IGNORED	Confirmed	Others	Passive Search	No	21	BRAZIL	210890	Vivax	20 to 29 years	27	New Case
09/05/2016	2016	CE	230440	Male	Not applicable	Black	9 to 11	Confirmed	Others	Passive Search	No	NA	GUYANA	NA	Falciparum	20 to 29 years	26	New Case
15/05/2016	2016	CE	230440	Male	Not applicable	Brown	IGNORED	Confirmed	IGNORED	Passive Search	No	11	BRAZIL	110020	Vivax	40 to 49 years	40	New Case
20/05/2016	2016	CE	230410	Male	Not applicable	White	9 to 11	Confirmed	Pannig	Active Search	No	16	BRAZIL	160010	F + FG	20 to 29 years	24	New Case
20/05/2016	2016	CE	230440	Female	No	White	12 or more	Confirmed	Others	Active Search	No	NA	MOZAMBIQUE	NA	Falciparum	50 to 59 years	51	New Case
31/05/2016	2016	CE	230440	Male	Not applicable	Brown	IGNORED	Confirmed	Traveler	Active Search	No	13	BRAZIL	130260	Vivax	40 to 49 years	46	New Case
22/07/2016	2016	CE	230440	Male	Not applicable	Brown	9 to 11	Confirmed	Tourism	Active Search	No	NA	MOZAMBIQUE	NA	Falciparum	40 to 49 years	42	New Case
23/08/2016	2016	CE	230440	Male	Not applicable	Brown	5 to 8	Confirmed	Agriculture	Active Search	No	16	BRAZIL	160030	Vivax	20 to 29 years	28	New Case
20/09/2016	2016	CE	230260	Male	Not applicable	Black	9 to 11	Confirmed	Traveler	Passive Search	No	NA	VENEZUELA	NA	Vivax	30 to 39 years	38	New Case
01/10/2016	2016	CE	230440	Male	Not applicable	Brown	9 to 11	Confirmed	Pannig	Passive Search	No	NA	VENEZUELA	NA	Vivax	20 to 29 years	28	New Case
07/11/2016	2016	CE	230640	Male	Not applicable	Brown	1 to 4	Confirmed	Pannig	Active Search	No	15	BRAZIL	150360	Falciparum	60 to 69 years	60	New Case
12/12/2016	2016	CE	230440	Male	Not applicable	Brown	IGNORED	Confirmed	Vegetal exploration	Passive Search	No	13	BRAZIL	130260	Vivax	50 to 59 years	52	New Case
19/12/2016	2016	MT	500270	Male	Not applicable	White	IGNORED	Confirmed	Agriculture	Passive Search	No	NA	SOUTH AFRICA	NA	Falciparum	30 to 39 years	30	New Case
29/05/2017	2017	CE	230440	Male	Not applicable	Brown	IGNORED	Confirmed	IGNORED	Active Search	No	13	BRAZIL	130260	Vivax	20 to 29 years	26	New Case
29/07/2017	2017	CE	230440	Male	Not applicable	Brown	IGNORED	Confirmed	Traveler	Active Search	No	NA	NIGERIA	NA	Falciparum	20 to 29 years	23	New Case
01/09/2017	2017	CE	230440	Female	No	Brown	IGNORED	Confirmed	Traveler	Active Search	No	12	BRAZIL	120000	Vivax	20 to 29 years	26	New Case
03/10/2017	2017	CE	230440	Female	No	Brown	IGNORED	Confirmed	Others	Active Search	No	13	BRAZIL	130260	Vivax	70 to 79 years	73	New Case
22/10/2017	2017	CE	230440	Male	Not applicable	Brown	IGNORED	Confirmed	Traveler	Active Search	No	NA	GUINEA BISSAU	NA	Falciparum	20 to 29 years	20	New Case
11/11/2017	2017	CE	230440	Male	Not applicable	Brown	NA	Confirmed	Others	Passive Search	No	12	BRAZIL	120040	Vivax	60 to 69 years	65	New Case
11/12/2017	2017	CE	230440	Male	Not applicable	Brown	IGNORED	Confirmed	NA	Active Search	No	16	BRAZIL	160010	Vivax	30 to 39 years	37	New Case
21/12/2017	2017	CE	230440	Female	Not applicable	Brown	Not applicable	Confirmed	Others	Active Search	No	13	BRAZIL	130260	Vivax	05 to 09 years	5	New Case
26/12/2017	2017	CE	230440	Male	Not applicable	Brown	1 to 4	Confirmed	Agriculture	Active Search	No	11	BRAZIL	110020	Vivax	30 to 39 years	38	New Case
03/01/2018	2018	CE	230440	Male	Not applicable	Brown	IGNORED	Confirmed	Pannig	Active Search	No	15	BRAZIL	150140	Falciparum	40 to 49 years	40	New Case
02/02/2018	2018	CE	230730	Female	No	Brown	9 to 11	Confirmed	Others	Passive Search	No	13	BRAZIL	130380	Vivax	20 to 29 years	25	New Case
22/02/2018	2018	CE	230440	Male	Not applicable	Brown	IGNORED	Confirmed	Agriculture	Active Search	No	11	BRAZIL	110000	Vivax	30 to 39 years	38	New Case
23/02/2018	2018	CE	230440	Male	Not applicable	Brown	IGNORED	Confirmed	Others	Active Search	No	13	BRAZIL	130260	Vivax	50 to 59 years	56	New Case
15/03/2018	2018	CE	230800	Male	Not applicable	Brown	9 to 11	Confirmed	Traveler	Passive Search	No	13	BRAZIL	130260	Vivax	15 to 19 years	16	New Case
03/04/2018	2018	CE	230440	Male	Not applicable	Brown	IGNORED	Confirmed	Traveler	Active Search	No	13	BRAZIL	130260	Vivax	50 to 59 years	56	New Case
19/05/2018	2018	CE	230440	Male	Not applicable	Brown	IGNORED	Confirmed	Others	Active Search	No	13	BRAZIL	130260	Vivax	40 to 49 years	48	New Case
14/06/2018	2018	CE	230370	Male	Not applicable	Black	9 to 11	Confirmed	Pannig	Passive Search	No	14	BRAZIL	140010	Falciparum	30 to 39 years	32	New Case
20/07/2018	2018	CE	230440	Female	No	Brown	IGNORED	Confirmed	Agriculture	Active Search	No	15	BRAZIL	150000	Vivax	50 to 59 years	51	New Case
06/08/2018	2018	CE	230440	Male	Not applicable	Brown	9 to 11	Confirmed	IGNORED	Active Search	No	15	BRAZIL	150360	Vivax	50 to 59 years	56	New Case
17/10/2018	2018	CE	230440	Female	No	Brown	IGNORED	Confirmed	Tourism	Active Search	No	13	BRAZIL	130260	Vivax	30 to 39 years	31	New Case
30/10/2018	2018	CE	230440	Male	Not applicable	Brown	IGNORED	Confirmed	Traveler	Active Search	No	NA	VENEZUELA	NA	Vivax	20 to 29 years	25	New Case
28/11/2018	2018	CE	230730	Male	Not applicable	Black	5 to 8	Confirmed	Traveler	CSV	No	15	BRAZIL	150120	Falciparum	40 to 49 years	40	CSV
28/12/2018	2018	CE	230440	Male	Not applicable	Brown	IGNORED	Confirmed	NA	Active Search	No	14	BRAZIL	140047	Vivax	50 to 59 years	54	New Case
21/01/2019	2019	CE	230410	Male	Not applicable	Brown	NA	Confirmed	Others	CSV	No	11	BRAZIL	110020	Vivax	50 to 59 years	50	CSV
23/01/2019	2019	CE	230440	Female	No	Brown	9 to 11	Confirmed	Tourism	Active Search	No	11	BRAZIL	110020	Vivax	20 to 29 years	26	New Case
26/01/2019	2019	CE	230440	Male	Not applicable	Brown	IGNORED	Confirmed	Agriculture	Active Search	No	11	BRAZIL	110020	Vivax	40 to 49 years	48	New Case
28/02/2019	2019	CE	230440	Female	No	Brown	IGNORED	Confirmed	Traveler	Active Search	No	11	BRAZIL	110020	Vivax	20 to 29 years	26	New Case
18/03/2019	2019	CE	230440	Male	Not applicable	Brown	IGNORED	Confirmed	Others	Active Search	No	12	BRAZIL	120040	Vivax	30 to 39 years	32	New Case
03/06/2019	2019	CE	230565	Male	Not applicable	White	9 to 11	Confirmed	Mining	Passive Search	No	NA	FRENCH GUIANA	NA	Vivax	30 to 39 years	32	New Case
14/06/2019	2019	CE	230440	Male	Not applicable	Black	IGNORED	Confirmed	Traveler	Passive Search	No	15	BRAZIL	150360	Falciparum	40 to 49 years	49	New Case
14/06/2019	2019	CE	230440	Male	Not applicable	Black	IGNORED	Confirmed	NA	Active Search	No	15	BRAZIL	150000	Vivax	40 to 49 years	49	New Case
15/06/2019	2019	CE	230440	Male	Not applicable	Brown	9 to 11	Confirmed	Traveler	Passive Search	No	15	BRAZIL	150360	Falciparum	30 to 39 years	38	New Case
15/06/2019	2019	CE	230440	Male	Not applicable	Brown	9 to 11	Confirmed	NA	Active Search	Indetermined	NA	IGNORED	NA	Vivax	30 to 39 years	38	New Case
18/07/2019	2019	CE	230565	Male	Not applicable	Black	9 to 11	Confirmed	Pannig	Passive Search	No	NA	GUYANA	NA	Falciparum	30 to 39 years	32	New Case
19/07/2019	2019	CE	230440	Male	Not applicable	Brown	NA	Confirmed	Pannig	Active Search	Indetermined	NA	IGNORED	NA	Vivax	30 to 39 years	32	New Case
01/08/2019	2019	CE	230440	Male	Not applicable	Brown	12 or more	Confirmed	IGNORED	Active Search	No	NA	GUINEA BISSAU	NA	Falciparum	40 to 49 years	46	New Case
16/08/2019	2019	CE	230440	Female	No	IGNORED	IGNORED	Confirmed	IGNORED	Active Search	No	13	BRAZIL	130260	Vivax	30 to 39 years	39	New Case
10/09/2019	2019	CE	230350	Male	Not applicable	Brown	9 to 11	Confirmed	Others	CSV	No	13	BRAZIL	130260	Vivax	50 to 59 years	57	CSV
19/09/2019	2019	CE	230400	Male	Not applicable	Brown	9 to 11	Confirmed	Mining	Active Search	No	16	BRAZIL	160030	Vivax	40 to 49 years	46	New Case
20/09/2019	2019	CE	230440	Male	Not applicable	Brown	9 to 11	Confirmed	Pannig	Active Search	No	16	BRAZIL	160030	Vivax	40 to 49 years	46	New Case
22/09/2019	2019	CE	230440	Male	Not applicable	Brown	IGNORED	Confirmed	Tourism	Passive Search	No	14	BRAZIL	140010	Vivax	60 to 69 years	63	New Case
27/09/2019	2019	CE	230440	Female	No	Brown	5 to 8	Confirmed	Domestic	Active Search	No	14	BRAZIL	140010	Vivax	50 to 59 years	50	New Case
08/10/2019	2019	CE	230440	Male	Not applicable	Brown	IGNORED	Confirmed	Others	Active Search	No	NA	GUYANA	NA	Vivax	30 to 39 years	32	New Case
23/11/2019	2019	CE	230440	Female	No	Brown	IGNORED	Confirmed	IGNORED	Active Search	No	13	BRAZIL	130260	Vivax	40 to 49 years	40	New Case
15/01/2020	2020	CE	230730	Male	Not applicable	Brown	NA	Descarted	Traveler	Passive Search	NA	NA	IGNORED	NA	Ovale	40 to 49 years	42	New Case
01/02/2020	2020	CE	230440	Male	Not applicable	Brown	IGNORED	Confirmed	NA	Active Search	No	13	BRAZIL	130260	Vivax	40 to 49 years	49	New Case
14/02/2020	2020	CE	230440	Male	Not applicable	Brown	12 or more	Confirmed	Traveler	Active Search	No	13	BRAZIL	130260	Vivax	30 to 39 years	34	New Case
17/02/2020	2020	CE	230440	Male	Not applicable	Brown	9 to 11	Confirmed	Others	Active Search	No	NA	GUYANA	NA	Vivax	30 to 39 years	32	New Case
21/02/2020	2020	CE	230440	Male	Not applicable	Brown	1 to 4	Confirmed	Tourism	Active Search	No	13	BRAZIL	130260	Vivax	05 to 09 years	8	New Case
22/02/2020	2020	CE	230440	Male	Not applicable	Brown	IGNORED	Confirmed	Tourism	Active Search	No	12	BRAZIL	120000	Vivax	30 to 39 years	38	New Case
24/02/2020	2020	CE	230440	Male	Not applicable	Brown	IGNORED	Confirmed	Tourism	Active Search	No	NA	GUYANA	NA	F + FG	20 to 29 years	22	New Case
19/05/2020	2020	CE	230440	Male	Not applicable	Brown	IGNORED	Confirmed	Agriculture	Active Search	No	11	BRAZIL	110020	Vivax	40 to 49 years	40	New Case
10/10/2020	2020	CE	230440	Male	Not applicable	Brown	IGNORED	Confirmed	Agriculture	Active Search	No	13	BRAZIL	130260	Vivax	40 to 49 years	48	New Case
14/10/2020	2020	CE	230440	Male	Not applicable	Brown	IGNORED	Confirmed	Others	Active Search	Yes	23	BRAZIL	230440	Vivax	15 to 19 years	19	New Case
19/10/2020	2020	CE	230760	Male	Not applicable	Brown	9 to 11	Confirmed	Pannig	Passive Search	No	13	BRAZIL	130210	Vivax	20 to 29 years	29	New Case
20/10/2020	2020	CE	231310	Male	Not applicable	Brown	9 to 11	Confirmed	Pannig	Passive Search	No	13	BRAZIL	130230	Vivax	20 to 29 years	29	New Case
10/01/2011	2011	DF	530010	Male	Not applicable	Black	5 to 8	Confirmed	Constructor	Active Search	No	11	BRAZIL	110020	Vivax	30 to 39 years	38	New Case
11/01/2011	2011	DF	530010	Male	Not applicable	Black	9 to 11	Confirmed	Mining	Active Search	No	NA	FRENCH GUIANA	NA	Vivax	20 to 29 years	28	New Case
17/01/2011	2011	DF	530010	Female	No	Brown	IGNORED	Confirmed	IGNORED	Active Search	No	13	BRAZIL	130380	Vivax	15 to 19 years	18	New Case
17/01/2011	2011	DF	530010	Male	Not applicable	White	IGNORED	Confirmed	Traveler	Active Search	No	13	BRAZIL	130260	Vivax	40 to 49 years	44	New Case
24/01/2011	2011	DF	530010	Male	Not applicable	Black	IGNORED	Confirmed	Pannig	Active Search	No	NA	SOMALIA	NA	Vivax	40 to 49 years	47	New Case
01/02/2011	2011	DF	530010	Male	Not applicable	White	IGNORED	Confirmed	Tourism	Active Search	No	15	BRAZIL	150140	Vivax	40 to 49 years	40	New Case
22/02/2011	2011	DF	530010	Male	Not applicable	Black	NA	Confirmed	Traveler	CSV	No	NA	ANGOLA	NA	F + FG	20 to 29 years	29	CSV
04/03/2011	2011	DF	530010	Male	Not applicable	White	IGNORED	Confirmed	Constructor	Passive Search	No	11	BRAZIL	110020	Vivax	50 to 59 years	55	New Case
04/04/2011	2011	DF	530010	Male	Not applicable	NA	NA	Confirmed	Others	Active Search	No	NA	SOMALIA	NA	Falciparum	40 to 49 years	46	New Case
27/05/2011	2011	DF	530010	Female	2� Quarter	White	9 to 11	Confirmed	Pannig	Active Search	No	NA	SOMALIA	NA	Vivax	20 to 29 years	22	New Case
31/05/2011	2011	DF	530010	Male	Not applicable	Brown	IGNORED	Confirmed	NA	Active Search	No	15	BRAZIL	150309	Vivax	40 to 49 years	42	New Case
07/07/2011	2011	DF	530010	Female	IGNORED	IGNORED	IGNORED	Confirmed	Traveler	Active Search	No	11	BRAZIL	110020	Vivax	30 to 39 years	32	New Case
11/07/2011	2011	DF	530010	Female	No	IGNORED	IGNORED	Confirmed	Pannig	Passive Search	No	NA	SURINAME	NA	Vivax	30 to 39 years	31	New Case
13/07/2011	2011	DF	530010	Male	Not applicable	Brown	5 to 8	Confirmed	Agriculture	Active Search	No	15	BRAZIL	150309	Vivax	20 to 29 years	24	New Case
27/07/2011	2011	DF	530010	Male	Not applicable	IGNORED	12 or more	Confirmed	Traveler	Active Search	No	13	BRAZIL	130260	Vivax	15 to 19 years	19	New Case
11/08/2011	2011	DF	530010	Male	Not applicable	Brown	IGNORED	Confirmed	Tourism	Passive Search	No	11	BRAZIL	110020	Vivax	20 to 29 years	20	New Case
12/08/2011	2011	DF	530010	Male	Not applicable	NA	NA	Confirmed	Others	Active Search	No	12	BRAZIL	120020	Vivax	30 to 39 years	37	New Case
26/08/2011	2011	DF	530010	Male	Not applicable	Brown	1 to 4	Confirmed	Constructor	Active Search	No	NA	FRENCH GUIANA	NA	Vivax	20 to 29 years	21	New Case
05/09/2011	2011	DF	530010	Female	No	White	12 or more	Confirmed	Agriculture	Active Search	No	15	BRAZIL	150730	Vivax	20 to 29 years	27	New Case
28/09/2011	2011	DF	530010	Male	Not applicable	White	1 to 4	Confirmed	Pannig	Active Search	No	15	BRAZIL	150360	Vivax	40 to 49 years	46	New Case
01/10/2011	2011	DF	530010	Male	Not applicable	Brown	NA	Confirmed	Others	Active Search	No	11	BRAZIL	110020	Vivax	40 to 49 years	40	New Case
02/10/2011	2011	DF	530010	Female	IGNORED	Brown	1 to 4	Confirmed	Others	Active Search	No	11	BRAZIL	110020	Vivax	10 to 14 years	11	New Case
08/10/2011	2011	DF	530010	Male	Not applicable	Yellow	5 to 8	Confirmed	Pannig	Active Search	No	15	BRAZIL	150034	Vivax	30 to 39 years	39	New Case
13/10/2011	2011	DF	530010	Male	Not applicable	White	12 or more	Confirmed	Others	Active Search	No	NA	CONGO	NA	Falciparum	40 to 49 years	48	New Case
29/10/2011	2011	DF	530010	Male	Not applicable	NA	NA	Confirmed	Others	Active Search	No	NA	SOUTH AFRICA	NA	Falciparum	15 to 19 years	19	New Case
25/11/2011	2011	DF	530010	Male	Not applicable	Black	9 to 11	Confirmed	Others	Passive Search	No	NA	SOUTH AFRICA	NA	Falciparum	20 to 29 years	28	New Case
30/11/2011	2011	DF	530010	Male	Not applicable	NA	NA	Confirmed	IGNORED	CSV	No	28	BRAZIL	280030	Vivax	40 to 49 years	44	CSV
08/12/2011	2011	DF	530010	Female	No	Brown	IGNORED	Confirmed	Others	Passive Search	No	11	BRAZIL	110020	Vivax	30 to 39 years	31	New Case
09/12/2011	2011	DF	530010	Male	Not applicable	White	12 or more	Confirmed	Others	Active Search	No	15	BRAZIL	150060	Falciparum	20 to 29 years	29	New Case
12/12/2011	2011	DF	530010	Female	No	NA	NA	Confirmed	Others	Active Search	No	NA	GUINEA	NA	Falciparum	30 to 39 years	35	New Case
14/12/2011	2011	DF	530010	Female	No	White	1 to 4	Confirmed	Pannig	Active Search	No	NA	GUYANA	NA	Vivax	40 to 49 years	43	New Case
16/12/2011	2011	DF	530010	Male	Not applicable	Black	9 to 11	Confirmed	IGNORED	Active Search	No	NA	GHANA	NA	Falciparum	20 to 29 years	28	New Case
03/01/2012	2012	DF	530010	Male	Not applicable	Brown	12 or more	Confirmed	Others	Active Search	No	11	BRAZIL	110012	Vivax	40 to 49 years	46	New Case
17/01/2012	2012	DF	530010	Male	Not applicable	White	5 to 8	Confirmed	Traveler	Passive Search	No	NA	SOUTH AFRICA	NA	Falciparum	40 to 49 years	46	New Case
19/01/2012	2012	DF	530010	Female	No	Brown	IGNORED	Confirmed	Domestic	Active Search	No	13	BRAZIL	130260	Vivax	60 to 69 years	62	New Case
16/02/2012	2012	DF	530010	Male	Not applicable	Brown	9 to 11	Confirmed	Pannig	Active Search	No	NA	SURINAME	NA	Vivax	20 to 29 years	27	New Case
01/03/2012	2012	DF	530010	Male	Not applicable	Brown	9 to 11	Confirmed	Pannig	Active Search	No	NA	SOMALIA	NA	Vivax	20 to 29 years	27	New Case
20/04/2012	2012	DF	530010	Male	Not applicable	Brown	NA	Confirmed	Others	Active Search	No	13	BRAZIL	130260	Vivax	50 to 59 years	59	New Case
20/04/2012	2012	DF	530010	Male	Not applicable	IGNORED	5 to 8	Confirmed	Others	Active Search	No	53	BRAZIL	530010	Falciparum	30 to 39 years	32	New Case
21/04/2012	2012	DF	530010	Male	Not applicable	Brown	1 to 4	Confirmed	Others	Active Search	No	14	BRAZIL	140010	Vivax	20 to 29 years	26	New Case
21/04/2012	2012	DF	530010	Male	Not applicable	IGNORED	1 to 4	Confirmed	Pannig	Active Search	No	14	BRAZIL	140010	Vivax	20 to 29 years	27	New Case
02/05/2012	2012	DF	530010	Male	Not applicable	Brown	9 to 11	Confirmed	Others	Active Search	No	15	BRAZIL	150000	Vivax	50 to 59 years	52	New Case
11/05/2012	2012	DF	530010	Male	Not applicable	NA	NA	Confirmed	Others	Active Search	No	13	BRAZIL	130240	Vivax	30 to 39 years	31	New Case
11/05/2012	2012	SP	355030	Male	Not applicable	White	12 or more	Confirmed	Others	Passive Search	No	NA	HAITI	NA	Falciparum	40 to 49 years	43	New Case
17/05/2012	2012	DF	530010	Female	No	NA	NA	Confirmed	Traveler	Active Search	No	11	BRAZIL	110020	Vivax	70 to 79 years	76	New Case
18/05/2012	2012	RJ	330455	Male	Not applicable	White	12 or more	Confirmed	Traveler	Active Search	No	NA	ANGOLA	NA	Falciparum	40 to 49 years	49	New Case
13/07/2012	2012	DF	530010	Female	IGNORED	Black	NA	Confirmed	Others	Active Search	No	11	BRAZIL	110002	Vivax	30 to 39 years	34	New Case
16/07/2012	2012	DF	530010	Female	IGNORED	IGNORED	IGNORED	Confirmed	Mining	Passive Search	No	52	BRAZIL	520890	Vivax	30 to 39 years	30	New Case
17/08/2012	2012	DF	530010	Male	Not applicable	White	9 to 11	Confirmed	Others	Active Search	No	15	BRAZIL	150375	Vivax	20 to 29 years	27	New Case
22/08/2012	2012	DF	530010	Male	Not applicable	White	9 to 11	Confirmed	Traveler	Passive Search	No	NA	SOMALIA	NA	Falciparum	30 to 39 years	32	New Case
03/09/2012	2012	DF	530010	Male	Not applicable	IGNORED	IGNORED	Confirmed	IGNORED	Passive Search	Indetermined	NA	IGNORED	NA	Vivax	60 to 69 years	62	New Case
03/09/2012	2012	DF	530010	Male	Not applicable	Brown	12 or more	Confirmed	Others	Active Search	No	13	BRAZIL	130020	Vivax	20 to 29 years	29	New Case
28/09/2012	2012	DF	530010	Male	Not applicable	Brown	12 or more	Confirmed	Agriculture	Active Search	No	11	BRAZIL	110020	Vivax	40 to 49 years	48	New Case
28/09/2012	2012	DF	530010	Male	Not applicable	Brown	5 to 8	Confirmed	Pannig	Active Search	No	NA	SURINAME	NA	Vivax	30 to 39 years	37	New Case
04/10/2012	2012	DF	530010	Male	Not applicable	Indigenous	IGNORED	Confirmed	Others	Active Search	Indetermined	NA	IGNORED	NA	Vivax	40 to 49 years	44	New Case
22/11/2012	2012	DF	530010	Male	Not applicable	IGNORED	12 or more	Descarted	Traveler	CSV	NA	NA	IGNORED	NA	Vivax	20 to 29 years	23	CSV
23/11/2012	2012	DF	530010	Male	Not applicable	Brown	IGNORED	Confirmed	Constructor	Active Search	No	13	BRAZIL	130260	Vivax	30 to 39 years	32	New Case
08/01/2013	2013	DF	530010	Male	Not applicable	IGNORED	IGNORED	Confirmed	Mining	Passive Search	No	11	BRAZIL	110020	Vivax	40 to 49 years	41	New Case
21/01/2013	2013	DF	530010	Male	Not applicable	IGNORED	IGNORED	Confirmed	Mining	Passive Search	No	NA	SOMALIA	NA	Vivax	20 to 29 years	23	New Case
25/01/2013	2013	DF	530010	Male	Not applicable	IGNORED	IGNORED	Confirmed	IGNORED	Passive Search	No	14	BRAZIL	140010	Vivax	20 to 29 years	29	New Case
10/02/2013	2013	DF	530010	Male	Not applicable	NA	NA	Confirmed	Others	Active Search	No	NA	U.S	NA	Vivax	40 to 49 years	42	New Case
04/03/2013	2013	DF	530010	Male	Not applicable	Brown	9 to 11	Confirmed	IGNORED	Passive Search	No	NA	SOMALIA	NA	Falciparum	40 to 49 years	44	New Case
04/03/2013	2013	DF	530010	Female	IGNORED	White	IGNORED	Confirmed	Traveler	Active Search	No	NA	SOMALIA	NA	Falciparum	20 to 29 years	25	New Case
06/03/2013	2013	RJ	330455	Male	Not applicable	White	12 or more	Confirmed	Traveler	Active Search	No	NA	EQUATORIAL GUINEA	NA	Falciparum	40 to 49 years	41	New Case
15/03/2013	2013	DF	530010	Male	Not applicable	Brown	1 to 4	Confirmed	Pannig	Active Search	No	NA	SOMALIA	NA	Falciparum	30 to 39 years	33	New Case
28/03/2013	2013	DF	530010	Male	Not applicable	NA	NA	Confirmed	Others	Active Search	No	NA	SOMALIA	NA	Falciparum	40 to 49 years	46	New Case
08/04/2013	2013	DF	530010	Male	Not applicable	Black	5 to 8	Confirmed	Pannig	Active Search	No	16	BRAZIL	160010	Vivax	20 to 29 years	29	New Case
09/04/2013	2013	DF	530010	Male	Not applicable	Brown	5 to 8	Confirmed	Pannig	Active Search	No	NA	SOMALIA	NA	Vivax	20 to 29 years	21	New Case
23/04/2013	2013	DF	530010	Male	Not applicable	Brown	5 to 8	Confirmed	Pannig	Active Search	No	15	BRAZIL	150276	Vivax	40 to 49 years	40	New Case
29/04/2013	2013	DF	530010	Male	Not applicable	Brown	IGNORED	Confirmed	Pannig	Active Search	No	NA	SOMALIA	NA	Falciparum	30 to 39 years	38	New Case
04/05/2013	2013	DF	530010	Female	No	Brown	IGNORED	Confirmed	IGNORED	Active Search	No	NA	SOMALIA	NA	Falciparum	60 to 69 years	67	New Case
20/05/2013	2013	DF	530010	Female	No	White	IGNORED	Confirmed	Tourism	Active Search	No	13	BRAZIL	130380	Vivax	40 to 49 years	47	New Case
23/05/2013	2013	DF	530010	Male	Not applicable	Brown	IGNORED	Confirmed	Others	Active Search	No	12	BRAZIL	120020	Vivax	30 to 39 years	36	New Case
17/06/2013	2013	DF	530010	Male	Not applicable	NA	NA	Confirmed	Traveler	Active Search	No	NA	SOMALIA	NA	F + V	40 to 49 years	49	New Case
18/07/2013	2013	DF	530010	Female	IGNORED	White	IGNORED	Confirmed	Tourism	Active Search	No	15	BRAZIL	150503	Vivax	30 to 39 years	32	New Case
09/08/2013	2013	DF	530010	Female	Not applicable	NA	Not applicable	Confirmed	Tourism	Active Search	No	12	BRAZIL	120020	Falciparum	00 to 01 ano	0	New Case
12/08/2013	2013	DF	530010	Male	Not applicable	White	IGNORED	Confirmed	Others	Active Search	No	12	BRAZIL	120020	Vivax	30 to 39 years	30	New Case
19/08/2013	2013	DF	530010	Male	Not applicable	NA	NA	Confirmed	IGNORED	Active Search	Indetermined	NA	IGNORED	NA	Falciparum	30 to 39 years	36	New Case
30/09/2013	2013	DF	530010	Male	Not applicable	White	IGNORED	Confirmed	Others	Active Search	No	13	BRAZIL	130195	Vivax	50 to 59 years	54	New Case
08/10/2013	2013	DF	530010	Male	Not applicable	Brown	NA	Confirmed	IGNORED	Active Search	No	NA	SOMALIA	NA	Vivax	20 to 29 years	21	New Case
14/10/2013	2013	DF	530010	Female	IGNORED	NA	NA	Confirmed	Tourism	Active Search	No	12	BRAZIL	120020	Vivax	20 to 29 years	25	New Case
19/10/2013	2013	DF	530010	Male	Not applicable	IGNORED	IGNORED	Confirmed	Tourism	CSV	No	15	BRAZIL	150553	Vivax	20 to 29 years	27	CSV
29/11/2013	2013	DF	530010	Female	No	White	IGNORED	Confirmed	Tourism	Active Search	No	12	BRAZIL	120020	Vivax	40 to 49 years	41	New Case
14/01/2014	2014	DF	530010	Female	No	Black	9 to 11	Confirmed	Others	Passive Search	No	NA	ANGOLA	NA	F + FG	40 to 49 years	43	New Case
20/02/2014	2014	DF	530010	Female	IGNORED	IGNORED	IGNORED	Confirmed	Mining	Passive Search	No	NA	SOMALIA	NA	Vivax	40 to 49 years	48	New Case
20/02/2014	2014	DF	530010	Male	Not applicable	Brown	IGNORED	Confirmed	Pannig	Active Search	No	NA	SOMALIA	NA	Vivax	30 to 39 years	31	New Case
24/04/2014	2014	DF	530010	Female	No	Brown	IGNORED	Confirmed	Others	Active Search	No	11	BRAZIL	110020	Vivax	30 to 39 years	34	New Case
01/05/2014	2014	DF	530010	Female	No	White	IGNORED	Confirmed	IGNORED	Active Search	No	15	BRAZIL	150360	Vivax	30 to 39 years	37	New Case
01/06/2014	2014	DF	530010	Male	Not applicable	Brown	5 to 8	Confirmed	Traveler	Active Search	No	11	BRAZIL	110020	Vivax	60 to 69 years	67	New Case
11/06/2014	2014	DF	530010	Male	Not applicable	Brown	9 to 11	Confirmed	Pannig	Active Search	No	NA	SOMALIA	NA	Vivax	20 to 29 years	27	New Case
11/06/2014	2014	DF	530010	Male	Not applicable	NA	NA	Confirmed	IGNORED	Active Search	No	15	BRAZIL	150140	Vivax	10 to 14 years	10	New Case
04/07/2014	2014	DF	530010	Male	Not applicable	White	12 or more	Confirmed	Pannig	Active Search	No	16	BRAZIL	160027	Vivax	30 to 39 years	31	New Case
23/07/2014	2014	DF	530010	Female	No	Black	1 to 4	Confirmed	Traveler	Active Search	No	NA	SOMALIA	NA	Vivax	30 to 39 years	35	New Case
20/08/2014	2014	DF	530010	Male	Not applicable	IGNORED	IGNORED	Confirmed	IGNORED	Active Search	No	15	BRAZIL	150140	Vivax	50 to 59 years	58	New Case
02/09/2014	2014	DF	530010	Male	Not applicable	Brown	IGNORED	Confirmed	Pannig	Passive Search	No	15	BRAZIL	150360	Vivax	40 to 49 years	43	New Case
29/01/2015	2015	DF	530010	Female	2� Quarter	Brown	9 to 11	Confirmed	Others	Active Search	No	12	BRAZIL	120020	Vivax	30 to 39 years	38	New Case
19/02/2015	2015	DF	530010	Female	Not applicable	NA	NA	Confirmed	IGNORED	Active Search	No	NA	MOZAMBIQUE	NA	F + FG	40 to 49 years	42	New Case
21/02/2015	2015	DF	530010	Female	Not applicable	Black	Not applicable	Confirmed	Tourism	Active Search	No	NA	SOUTH AFRICA	NA	Falciparum	00 to 01 ano	0	New Case
21/02/2015	2015	DF	530010	Male	Not applicable	NA	NA	Confirmed	Tourism	Active Search	No	NA	MOZAMBIQUE	NA	Falciparum	60 to 69 years	61	New Case
22/02/2015	2015	DF	530010	Female	Not applicable	Black	Not applicable	Confirmed	Tourism	Active Search	No	NA	SOUTH AFRICA	NA	Falciparum	01 to 04 years	1	New Case
23/02/2015	2015	DF	530010	Male	Not applicable	Black	None	Confirmed	Pannig	Active Search	No	16	BRAZIL	160010	Vivax	60 to 69 years	64	New Case
06/03/2015	2015	DF	530010	Male	Not applicable	Brown	5 to 8	Confirmed	NA	Active Search	No	15	BRAZIL	150360	Vivax	40 to 49 years	44	New Case
09/03/2015	2015	DF	530010	Female	Not applicable	Brown	9 to 11	Confirmed	Others	Active Search	No	52	BRAZIL	520870	Vivax	20 to 29 years	28	New Case
12/03/2015	2015	DF	530010	Male	Not applicable	Brown	IGNORED	Confirmed	Mining	CSV	No	13	BRAZIL	130260	Vivax	70 to 79 years	70	CSV
12/03/2015	2015	DF	530010	Female	IGNORED	Black	12 or more	Confirmed	Others	Active Search	No	NA	MOZAMBIQUE	NA	Falciparum	50 to 59 years	50	New Case
12/05/2015	2015	DF	530010	Female	Not applicable	NA	NA	Confirmed	Tourism	Active Search	No	NA	SOUTH AFRICA	NA	Falciparum	40 to 49 years	43	New Case
27/05/2015	2015	DF	530010	Male	Not applicable	Black	IGNORED	Confirmed	Traveler	Active Search	No	NA	ANGOLA	NA	Falciparum	60 to 69 years	61	New Case
27/05/2015	2015	DF	530010	Male	Not applicable	IGNORED	IGNORED	Confirmed	Pannig	Active Search	No	14	BRAZIL	140000	Vivax	30 to 39 years	35	New Case
26/08/2015	2015	DF	530010	Male	Not applicable	IGNORED	NA	Confirmed	Others	Active Search	No	13	BRAZIL	130040	Vivax	20 to 29 years	28	New Case
27/08/2015	2015	DF	530010	Male	Not applicable	Brown	12 or more	Confirmed	Others	Active Search	No	13	BRAZIL	130270	Vivax	30 to 39 years	35	New Case
25/09/2015	2015	DF	530010	Female	Not applicable	NA	NA	Confirmed	Others	Active Search	No	NA	SOUTH AFRICA	NA	Falciparum	30 to 39 years	33	New Case
29/09/2015	2015	DF	530010	Male	Not applicable	Brown	NA	Confirmed	Others	Active Search	No	15	BRAZIL	150140	Vivax	40 to 49 years	41	New Case
14/11/2015	2015	DF	530010	Male	Not applicable	Brown	9 to 11	Confirmed	Others	Active Search	No	16	BRAZIL	160030	Vivax	40 to 49 years	48	New Case
03/12/2015	2015	DF	530010	Male	Not applicable	NA	NA	Confirmed	Traveler	Active Search	No	NA	SOUTH AFRICA	NA	Falciparum	30 to 39 years	35	New Case
03/12/2015	2015	DF	530010	Male	Not applicable	Black	5 to 8	Confirmed	IGNORED	Passive Search	No	NA	PORTUGAL	NA	Vivax	40 to 49 years	42	New Case
15/12/2015	2015	DF	530010	Male	Not applicable	White	9 to 11	Confirmed	Mining	Active Search	No	51	BRAZIL	510615	Vivax	20 to 29 years	26	New Case
18/12/2015	2015	DF	530010	Male	Not applicable	NA	NA	Confirmed	Agriculture	Active Search	No	13	BRAZIL	130380	Vivax	30 to 39 years	30	New Case
28/12/2015	2015	DF	530010	Male	Not applicable	Black	None	Confirmed	Others	Active Search	No	NA	SOUTH AFRICA	NA	Falciparum	10 to 14 years	12	New Case
15/01/2016	2016	DF	530010	Male	Not applicable	Brown	9 to 11	Confirmed	Pannig	Active Search	No	NA	GUYANA	NA	Vivax	20 to 29 years	22	New Case
19/01/2016	2016	DF	530010	Female	Not applicable	Brown	NA	Confirmed	Pannig	Active Search	No	NA	GUYANA	NA	Vivax	15 to 19 years	19	New Case
15/02/2016	2016	DF	530010	Male	Not applicable	NA	NA	Confirmed	Others	Active Search	Indetermined	NA	IGNORED	NA	F + FG	20 to 29 years	27	New Case
21/02/2016	2016	DF	530010	Female	IGNORED	IGNORED	IGNORED	Confirmed	IGNORED	Active Search	No	NA	CONGO	NA	Falciparum	10 to 14 years	14	New Case
23/02/2016	2016	DF	530010	Male	Not applicable	Black	9 to 11	Confirmed	NA	Active Search	No	NA	SOUTH AFRICA	NA	F + FG	15 to 19 years	17	New Case
24/02/2016	2016	DF	530010	Male	Not applicable	IGNORED	IGNORED	Confirmed	IGNORED	Active Search	No	NA	CONGO	NA	Falciparum	20 to 29 years	25	New Case
11/04/2016	2016	DF	530010	Female	Not applicable	NA	Not applicable	Confirmed	Traveler	Passive Search	Indetermined	NA	IGNORED	NA	Falciparum	00 to 01 ano	0	New Case
12/04/2016	2016	DF	530010	Male	Not applicable	Brown	12 or more	Confirmed	Others	Active Search	No	13	BRAZIL	130380	Vivax	40 to 49 years	48	New Case
18/04/2016	2016	DF	530010	Female	No	White	IGNORED	Confirmed	Tourism	Active Search	No	NA	MOZAMBIQUE	NA	Falciparum	30 to 39 years	30	New Case
19/04/2016	2016	DF	530010	Female	No	White	12 or more	Confirmed	Tourism	Active Search	No	NA	MOZAMBIQUE	NA	Falciparum	20 to 29 years	29	New Case
29/04/2016	2016	DF	530010	Female	No	White	1 to 4	Confirmed	Others	Active Search	No	13	BRAZIL	130260	Vivax	50 to 59 years	56	New Case
13/05/2016	2016	DF	530010	Female	Not applicable	White	5 to 8	Confirmed	Agriculture	CSV	No	NA	GUYANA	NA	Vivax	20 to 29 years	22	CSV
13/05/2016	2016	DF	530010	Female	No	White	5 to 8	Confirmed	Others	Active Search	Indetermined	NA	IGNORED	NA	Vivax	15 to 19 years	19	New Case
16/05/2016	2016	DF	530010	Female	No	Brown	12 or more	Confirmed	Tourism	Active Search	No	12	BRAZIL	120040	Vivax	40 to 49 years	40	New Case
16/06/2016	2016	DF	530010	Male	Not applicable	White	NA	Confirmed	Traveler	CSV	No	NA	ANGOLA	NA	Falciparum	40 to 49 years	49	CSV
04/07/2016	2016	DF	530010	Female	No	White	1 to 4	Confirmed	Others	CSV	No	13	BRAZIL	130260	F + V	50 to 59 years	56	CSV
18/07/2016	2016	DF	530010	Male	Not applicable	Brown	NA	Confirmed	Others	Passive Search	No	NA	NIGERIA	NA	Falciparum	50 to 59 years	55	New Case
12/09/2016	2016	DF	530010	Male	Not applicable	White	12 or more	Confirmed	Others	Passive Search	No	15	BRAZIL	150060	Vivax	30 to 39 years	30	New Case
05/10/2016	2016	DF	530010	Male	Not applicable	Brown	12 or more	Confirmed	Others	Passive Search	Indetermined	NA	IGNORED	NA	FG	70 to 79 years	75	New Case
14/10/2016	2016	DF	530010	Male	Not applicable	Brown	9 to 11	Confirmed	Pannig	Passive Search	No	NA	VENEZUELA	NA	F + V	30 to 39 years	38	New Case
14/11/2016	2016	DF	530010	Male	Not applicable	IGNORED	IGNORED	Confirmed	Traveler	Passive Search	No	NA	SOUTH AFRICA	NA	Falciparum	40 to 49 years	49	New Case
09/12/2016	2016	DF	530010	Male	Not applicable	Brown	5 to 8	Descarted	IGNORED	Active Search	No	13	BRAZIL	130380	Vivax	50 to 59 years	54	New Case
15/12/2016	2016	DF	530010	Male	Not applicable	Brown	9 to 11	Confirmed	Others	Passive Search	No	NA	ANGOLA	NA	Falciparum	50 to 59 years	51	New Case
02/01/2017	2017	DF	530010	Male	Not applicable	White	12 or more	Confirmed	Others	Passive Search	No	11	BRAZIL	110020	Vivax	50 to 59 years	56	New Case
09/01/2017	2017	DF	530010	Male	Not applicable	IGNORED	NA	Confirmed	Pannig	Passive Search	No	NA	VENEZUELA	NA	Vivax	40 to 49 years	45	New Case
26/01/2017	2017	DF	530010	Male	Not applicable	White	IGNORED	Confirmed	Others	Passive Search	No	13	BRAZIL	130380	Vivax	10 to 14 years	12	New Case
26/01/2017	2017	DF	530010	Female	No	White	NA	Confirmed	Others	Passive Search	No	13	BRAZIL	130380	F + FG	30 to 39 years	33	New Case
26/01/2017	2017	DF	530010	Female	Not applicable	White	IGNORED	Confirmed	Others	Passive Search	No	13	BRAZIL	130380	Vivax	05 to 09 years	8	New Case
03/02/2017	2017	DF	530010	Female	No	IGNORED	NA	Confirmed	Others	Passive Search	No	NA	SOUTH AFRICA	NA	Falciparum	20 to 29 years	29	New Case
16/02/2017	2017	DF	530010	Male	Not applicable	Brown	9 to 11	Confirmed	Pannig	Passive Search	No	NA	GUYANA	NA	Falciparum	50 to 59 years	51	New Case
02/03/2017	2017	DF	530010	Male	Not applicable	IGNORED	Not applicable	Confirmed	IGNORED	Passive Search	No	13	BRAZIL	130260	Vivax	01 to 04 years	4	New Case
08/03/2017	2017	DF	530010	Male	Not applicable	IGNORED	NA	Confirmed	Others	Passive Search	No	NA	GUYANA	NA	Falciparum	50 to 59 years	54	New Case
20/04/2017	2017	DF	530010	Male	Not applicable	Brown	IGNORED	Confirmed	Others	CSV	No	NA	GUYANA	NA	Vivax	50 to 59 years	54	CSV
23/04/2017	2017	DF	530010	Male	Not applicable	Brown	IGNORED	Confirmed	Others	Passive Search	No	15	BRAZIL	150548	Vivax	40 to 49 years	40	New Case
24/04/2017	2017	DF	530010	Female	Not applicable	White	Not applicable	Confirmed	IGNORED	CSV	No	13	BRAZIL	130260	Vivax	01 to 04 years	4	CSV
05/05/2017	2017	DF	530010	Male	Not applicable	IGNORED	NA	Confirmed	Others	Passive Search	No	13	BRAZIL	130260	Vivax	60 to 69 years	60	New Case
08/05/2017	2017	DF	530010	Male	Not applicable	Brown	12 or more	Confirmed	Others	Passive Search	No	12	BRAZIL	120020	Vivax	20 to 29 years	27	New Case
10/05/2017	2017	DF	530010	Male	Not applicable	Brown	12 or more	Confirmed	Hunting/Fishing	Passive Search	No	12	BRAZIL	120020	Vivax	40 to 49 years	42	New Case
02/06/2017	2017	DF	530010	Male	Not applicable	Brown	IGNORED	Confirmed	Mining	Passive Search	No	NA	GUYANA	NA	F + V	20 to 29 years	26	New Case
21/06/2017	2017	DF	530010	Male	Not applicable	Brown	NA	Confirmed	Traveler	Passive Search	No	NA	COSTA DO MARFIM	NA	Falciparum	60 to 69 years	60	New Case
30/06/2017	2017	DF	530010	Male	Not applicable	Brown	NA	Confirmed	Others	Active Search	No	NA	SOUTH AFRICA	NA	Falciparum	40 to 49 years	42	New Case
19/07/2017	2017	DF	530010	Female	No	Brown	9 to 11	Confirmed	Others	Active Search	No	14	BRAZIL	140010	Vivax	30 to 39 years	36	New Case
14/08/2017	2017	DF	530010	Male	Not applicable	Black	9 to 11	Confirmed	Mining	Passive Search	No	NA	GUYANA	NA	Vivax	30 to 39 years	31	New Case
16/08/2017	2017	DF	530010	Male	Not applicable	Brown	9 to 11	Confirmed	Pannig	Passive Search	No	16	BRAZIL	160030	Vivax	50 to 59 years	52	New Case
19/09/2017	2017	DF	530010	Male	Not applicable	Indigenous	12 or more	Confirmed	Others	Passive Search	No	13	BRAZIL	130380	Vivax	30 to 39 years	31	New Case
26/09/2017	2017	DF	530010	Male	Not applicable	Brown	12 or more	Confirmed	Others	Passive Search	No	16	BRAZIL	160030	Vivax	30 to 39 years	31	New Case
27/09/2017	2017	DF	530010	Female	No	Brown	12 or more	Confirmed	Traveler	Passive Search	No	13	BRAZIL	130040	Vivax	30 to 39 years	38	New Case
28/09/2017	2017	DF	530010	Female	No	Brown	12 or more	Confirmed	Others	Passive Search	No	13	BRAZIL	130020	Vivax	40 to 49 years	42	New Case
10/10/2017	2017	DF	530010	Male	Not applicable	IGNORED	IGNORED	Confirmed	Vegetal exploration	Passive Search	No	16	BRAZIL	160015	Vivax	50 to 59 years	50	New Case
14/10/2017	2017	DF	530010	Male	Not applicable	White	9 to 11	Confirmed	Others	Passive Search	No	13	BRAZIL	130260	Vivax	50 to 59 years	58	New Case
10/11/2017	2017	DF	530010	Male	Not applicable	White	9 to 11	Confirmed	Others	Passive Search	No	16	BRAZIL	160030	Vivax	50 to 59 years	53	New Case
18/11/2017	2017	DF	530010	Male	Not applicable	Brown	12 or more	Confirmed	Traveler	Passive Search	No	NA	SOUTH AFRICA	NA	Falciparum	30 to 39 years	38	New Case
18/12/2017	2017	DF	530010	Female	No	White	IGNORED	Confirmed	Others	Passive Search	No	13	BRAZIL	130260	Vivax	30 to 39 years	32	New Case
03/01/2018	2018	DF	530010	Male	Not applicable	IGNORED	IGNORED	Confirmed	Pannig	Passive Search	No	13	BRAZIL	130260	Vivax	30 to 39 years	38	New Case
22/01/2018	2018	DF	530010	Male	Not applicable	IGNORED	IGNORED	Confirmed	Mining	Passive Search	No	NA	EQUATORIAL GUINEA	NA	Falciparum	30 to 39 years	37	New Case
19/02/2018	2018	DF	530010	Male	Not applicable	Brown	9 to 11	Confirmed	Pannig	Passive Search	No	15	BRAZIL	150360	Vivax	30 to 39 years	36	New Case
24/02/2018	2018	DF	530010	Female	No	Brown	9 to 11	Confirmed	Others	Passive Search	No	12	BRAZIL	120040	Vivax	40 to 49 years	41	New Case
07/03/2018	2018	DF	530010	Male	Not applicable	White	5 to 8	Confirmed	IGNORED	Passive Search	No	52	BRAZIL	522170	Vivax	50 to 59 years	55	New Case
13/03/2018	2018	DF	530010	Female	Not applicable	Brown	None	Confirmed	Others	Passive Search	No	22	BRAZIL	220390	Vivax	70 to 79 years	71	New Case
03/04/2018	2018	DF	530010	Male	Not applicable	Brown	12 or more	Confirmed	Others	Passive Search	No	NA	MOZAMBIQUE	NA	Falciparum	20 to 29 years	29	New Case
18/04/2018	2018	DF	530010	Male	Not applicable	Black	9 to 11	Confirmed	Others	Passive Search	No	NA	GHANA	NA	Falciparum	30 to 39 years	38	New Case
09/05/2018	2018	DF	530010	Female	IGNORED	Black	9 to 11	Confirmed	Others	Passive Search	No	NA	NIGERIA	NA	Falciparum	70 to 79 years	71	New Case
21/05/2018	2018	DF	530010	Male	Not applicable	White	12 or more	Confirmed	Others	Passive Search	No	NA	SOUTH AFRICA	NA	Falciparum	60 to 69 years	61	New Case
29/06/2018	2018	DF	530010	Male	Not applicable	Brown	1 to 4	Confirmed	Pannig	CSV	No	NA	FRENCH GUIANA	NA	Falciparum	20 to 29 years	27	CSV
29/06/2018	2018	DF	530010	Male	Not applicable	Brown	9 to 11	Confirmed	Pannig	CSV	No	NA	GUYANA	NA	Vivax	20 to 29 years	27	CSV
16/07/2018	2018	DF	530010	Male	Not applicable	Black	9 to 11	Confirmed	Tourism	CSV	No	NA	GHANA	NA	Falciparum	20 to 29 years	29	CSV
23/07/2018	2018	DF	530010	Female	No	Black	12 or more	Confirmed	Others	Passive Search	No	NA	MOZAMBIQUE	NA	Falciparum	20 to 29 years	27	New Case
08/08/2018	2018	DF	530010	Female	No	Brown	12 or more	Confirmed	Others	Passive Search	No	NA	BENIN	NA	Falciparum	30 to 39 years	31	New Case
10/08/2018	2018	DF	530010	Male	Not applicable	Brown	IGNORED	Confirmed	Others	Passive Search	No	NA	NIGERIA	NA	Falciparum	30 to 39 years	39	New Case
27/09/2018	2018	DF	530010	Male	Not applicable	Brown	Not applicable	Confirmed	Others	Passive Search	No	16	BRAZIL	160027	Falciparum	00 to 01 ano	0	New Case
28/09/2018	2018	DF	530010	Male	Not applicable	Brown	12 or more	Confirmed	Others	CSV	No	16	BRAZIL	160027	Falciparum	30 to 39 years	33	CSV
12/10/2018	2018	DF	530010	Male	Not applicable	White	9 to 11	Confirmed	Others	CSV	Indetermined	NA	IGNORED	NA	Vivax	40 to 49 years	41	CSV
06/11/2018	2018	DF	530010	Male	Not applicable	Brown	9 to 11	Confirmed	Others	CSV	No	16	BRAZIL	160050	Vivax	30 to 39 years	30	CSV
30/11/2018	2018	DF	530010	Male	Not applicable	Brown	1 to 4	Confirmed	Others	Active Search	No	15	BRAZIL	150140	Vivax	20 to 29 years	25	New Case
18/12/2018	2018	DF	530010	Male	Not applicable	Brown	9 to 11	Confirmed	Others	Passive Search	No	NA	PANAMA	NA	Vivax	30 to 39 years	33	New Case
18/12/2018	2018	DF	530010	Male	Not applicable	Brown	5 to 8	Confirmed	Pannig	Passive Search	No	15	BRAZIL	150503	Vivax	60 to 69 years	62	New Case
19/12/2018	2018	DF	530010	Male	Not applicable	White	12 or more	Confirmed	Others	CSV	No	13	BRAZIL	130260	Vivax	40 to 49 years	41	CSV
25/12/2018	2018	DF	530010	Male	Not applicable	White	12 or more	Confirmed	Others	Passive Search	No	13	BRAZIL	130260	Vivax	40 to 49 years	48	New Case
07/01/2019	2019	DF	530010	Female	No	Black	IGNORED	Confirmed	Others	Passive Search	No	NA	EQUATORIAL GUINEA	NA	Falciparum	60 to 69 years	61	New Case
20/01/2019	2019	DF	530010	Male	Not applicable	White	IGNORED	Confirmed	Others	Passive Search	No	15	BRAZIL	150210	Vivax	10 to 14 years	12	New Case
25/01/2019	2019	DF	530010	Male	Not applicable	Brown	1 to 4	Confirmed	Others	Passive Search	No	15	BRAZIL	150210	Vivax	30 to 39 years	35	New Case
01/02/2019	2019	DF	530010	Male	Not applicable	Brown	12 or more	Confirmed	Traveler	Passive Search	No	11	BRAZIL	110020	Vivax	30 to 39 years	34	New Case
07/02/2019	2019	DF	530010	Male	Not applicable	Brown	9 to 11	Confirmed	Others	Passive Search	No	14	BRAZIL	140047	Vivax	20 to 29 years	23	New Case
21/02/2019	2019	DF	530010	Female	No	Black	9 to 11	Confirmed	Others	Passive Search	Indetermined	NA	IGNORED	NA	Falciparum	10 to 14 years	14	New Case
21/02/2019	2019	DF	530010	Female	No	Black	NA	Confirmed	Traveler	Passive Search	No	NA	SOUTH AFRICA	NA	Falciparum	10 to 14 years	14	New Case
22/02/2019	2019	DF	530010	Female	Not applicable	Black	IGNORED	Confirmed	Others	CSV	Indetermined	NA	IGNORED	NA	Falciparum	10 to 14 years	10	CSV
23/02/2019	2019	DF	530010	Female	No	Black	9 to 11	Confirmed	Others	CSV	Indetermined	NA	IGNORED	NA	FG	10 to 14 years	14	CSV
09/04/2019	2019	DF	530010	Male	Not applicable	Brown	9 to 11	Confirmed	Others	CSV	Indetermined	NA	IGNORED	NA	Vivax	40 to 49 years	42	CSV
22/04/2019	2019	DF	530010	Female	No	Brown	IGNORED	Confirmed	Others	Passive Search	No	13	BRAZIL	130260	Vivax	40 to 49 years	45	New Case
07/05/2019	2019	DF	530010	Male	Not applicable	Black	12 or more	Confirmed	Others	CSV	No	13	BRAZIL	130260	Vivax	30 to 39 years	31	CSV
07/05/2019	2019	DF	530010	Male	Not applicable	Black	12 or more	Descarted	Others	CSV	NA	NA	IGNORED	NA	Falciparum	30 to 39 years	31	CSV
11/05/2019	2019	DF	530010	Female	No	White	12 or more	Confirmed	Others	Passive Search	No	NA	MOZAMBIQUE	NA	Falciparum	60 to 69 years	68	New Case
07/06/2019	2019	DF	530010	Female	No	IGNORED	IGNORED	Confirmed	Others	Passive Search	No	11	BRAZIL	110020	Vivax	30 to 39 years	33	New Case
13/06/2019	2019	DF	530010	Male	Not applicable	Black	12 or more	Confirmed	Traveler	Passive Search	No	NA	COSTA DO MARFIM	NA	Falciparum	60 to 69 years	67	New Case
24/09/2019	2019	DF	530010	Male	Not applicable	Brown	9 to 11	Confirmed	Pannig	Passive Search	No	14	BRAZIL	140010	Vivax	20 to 29 years	25	New Case
11/10/2019	2019	DF	530010	Male	Not applicable	White	12 or more	Confirmed	Traveler	Passive Search	Indetermined	NA	IGNORED	NA	Vivax	60 to 69 years	64	New Case
16/10/2019	2019	DF	530010	Male	Not applicable	White	12 or more	Confirmed	Others	Passive Search	No	NA	BENIN	NA	Falciparum	30 to 39 years	30	New Case
16/10/2019	2019	DF	530010	Male	Not applicable	White	12 or more	Confirmed	Traveler	Passive Search	No	NA	SOUTH AFRICA	NA	Falciparum	30 to 39 years	30	New Case
31/10/2019	2019	DF	530010	Male	Not applicable	Black	12 or more	Indetermined	Traveler	Passive Search	NA	NA	IGNORED	NA	Falciparum	50 to 59 years	54	New Case
31/10/2019	2019	DF	530010	Male	Not applicable	Black	12 or more	Confirmed	Traveler	Passive Search	No	NA	NIGERIA	NA	Falciparum	50 to 59 years	54	New Case
13/12/2019	2019	DF	530010	Male	Not applicable	NA	9 to 11	Indetermined	Others	Passive Search	NA	NA	IGNORED	NA	V + FG	20 to 29 years	26	New Case
13/12/2019	2019	DF	530010	Male	Not applicable	IGNORED	IGNORED	Confirmed	Traveler	Passive Search	Indetermined	NA	IGNORED	NA	FG	20 to 29 years	26	New Case
17/12/2019	2019	DF	530010	Male	Not applicable	White	12 or more	Confirmed	Tourism	Passive Search	No	NA	NIGERIA	NA	FG	40 to 49 years	48	New Case
06/01/2020	2020	DF	530010	Male	Not applicable	White	5 to 8	Confirmed	Pannig	Passive Search	No	NA	FRENCH GUIANA	NA	Vivax	15 to 19 years	19	New Case
08/01/2020	2020	DF	530010	Male	Not applicable	IGNORED	IGNORED	Descarted	Pannig	Passive Search	NA	NA	IGNORED	NA	Vivax	20 to 29 years	28	New Case
17/01/2020	2020	DF	530010	Male	Not applicable	Brown	9 to 11	Confirmed	NA	Passive Search	No	NA	VENEZUELA	NA	Vivax	20 to 29 years	23	New Case
04/03/2020	2020	DF	530010	Male	Not applicable	Brown	9 to 11	Confirmed	Others	CSV	No	NA	VENEZUELA	NA	Vivax	20 to 29 years	26	CSV
04/03/2020	2020	DF	530010	Male	Not applicable	Brown	9 to 11	Confirmed	Others	CSV	No	NA	VENEZUELA	NA	Vivax	20 to 29 years	26	CSV
20/03/2020	2020	DF	530010	Female	IGNORED	White	12 or more	Confirmed	Others	Passive Search	No	53	BRAZIL	530010	Vivax	20 to 29 years	28	New Case
17/06/2020	2020	DF	530010	Male	Not applicable	IGNORED	IGNORED	Confirmed	Others	Passive Search	Indetermined	NA	IGNORED	NA	Ovale	40 to 49 years	45	New Case
24/06/2020	2020	DF	530010	Male	Not applicable	NA	NA	Confirmed	NA	Passive Search	No	15	BRAZIL	150619	Vivax	40 to 49 years	43	New Case
30/07/2020	2020	DF	530010	Male	Not applicable	NA	NA	Confirmed	Others	Passive Search	No	14	BRAZIL	140010	Vivax	30 to 39 years	36	New Case
23/09/2020	2020	DF	530010	Female	No	Brown	9 to 11	Confirmed	Others	Passive Search	Indetermined	NA	IGNORED	NA	Falciparum	15 to 19 years	15	New Case
03/12/2020	2020	DF	530010	Male	Not applicable	IGNORED	IGNORED	Confirmed	IGNORED	Passive Search	Indetermined	NA	IGNORED	NA	Vivax	50 to 59 years	53	New Case
08/12/2020	2020	DF	530010	Male	Not applicable	NA	NA	Confirmed	Others	Passive Search	No	NA	SOUTH AFRICA	NA	F + FG	50 to 59 years	53	New Case
10/01/2011	2011	ES	320460	Male	Not applicable	Brown	5 to 8	Confirmed	Tourism	Passive Search	Yes	32	BRAZIL	320460	Vivax	20 to 29 years	26	New Case
19/01/2011	2011	ES	320520	Male	Not applicable	Brown	1 to 4	Confirmed	NA	Active Search	No	32	BRAZIL	320460	Vivax	40 to 49 years	45	New Case
22/01/2011	2011	ES	320455	Male	Not applicable	White	NA	Confirmed	Agriculture	Active Search	Yes	32	BRAZIL	320455	Vivax	20 to 29 years	22	New Case
23/01/2011	2011	ES	320030	Male	Not applicable	White	1 to 4	Confirmed	Agriculture	Active Search	Yes	32	BRAZIL	320030	Vivax	50 to 59 years	56	New Case
28/01/2011	2011	ES	320080	Male	Not applicable	Black	9 to 11	Confirmed	Constructor	Active Search	No	NA	EQUATORIAL GUINEA	NA	Falciparum	20 to 29 years	28	New Case
31/01/2011	2011	ES	320490	Female	No	Brown	9 to 11	Confirmed	Domestic	Active Search	No	11	BRAZIL	110020	Vivax	20 to 29 years	24	New Case
14/02/2011	2011	ES	320450	Female	No	Brown	1 to 4	Confirmed	Domestic	Active Search	Yes	32	BRAZIL	320450	Vivax	60 to 69 years	66	New Case
15/02/2011	2011	ES	320334	Male	Not applicable	White	1 to 4	Confirmed	Agriculture	Passive Search	Yes	32	BRAZIL	320334	Vivax	30 to 39 years	36	New Case
15/02/2011	2011	ES	320460	Male	Not applicable	Brown	NA	Confirmed	Agriculture	Passive Search	Yes	32	BRAZIL	320460	Vivax	40 to 49 years	48	New Case
21/02/2011	2011	ES	320080	Female	No	Brown	NA	Confirmed	Domestic	Active Search	No	13	BRAZIL	130014	Vivax	20 to 29 years	26	New Case
23/02/2011	2011	ES	320520	Female	No	Brown	1 to 4	Confirmed	Mining	Active Search	No	11	BRAZIL	110013	Vivax	50 to 59 years	56	New Case
06/03/2011	2011	ES	320500	Male	Not applicable	NA	NA	Confirmed	Traveler	Passive Search	No	11	BRAZIL	110030	Vivax	20 to 29 years	28	New Case
09/03/2011	2011	ES	320090	Female	Not applicable	White	1 to 4	Confirmed	Domestic	Active Search	Yes	32	BRAZIL	320090	Vivax	70 to 79 years	72	New Case
10/03/2011	2011	ES	320503	Male	Not applicable	White	5 to 8	Confirmed	Agriculture	Active Search	Yes	32	BRAZIL	320503	Vivax	40 to 49 years	40	New Case
16/03/2011	2011	ES	320150	Male	Not applicable	White	9 to 11	Confirmed	Others	Active Search	No	32	BRAZIL	320460	Vivax	30 to 39 years	30	New Case
29/03/2011	2011	ES	320450	Male	Not applicable	Brown	5 to 8	Confirmed	Agriculture	Passive Search	Yes	32	BRAZIL	320450	Vivax	15 to 19 years	18	New Case
04/04/2011	2011	ES	320460	Female	No	Brown	9 to 11	Confirmed	Others	Passive Search	Yes	32	BRAZIL	320460	Vivax	30 to 39 years	31	New Case
04/04/2011	2011	ES	320510	Male	Not applicable	White	IGNORED	Confirmed	Agriculture	Active Search	Yes	32	BRAZIL	320510	Vivax	50 to 59 years	54	New Case
07/04/2011	2011	ES	320530	Male	Not applicable	White	12 or more	Confirmed	Tourism	Passive Search	No	32	BRAZIL	320460	Vivax	70 to 79 years	77	New Case
08/04/2011	2011	ES	320150	Male	Not applicable	Brown	5 to 8	Confirmed	Agriculture	Active Search	No	32	BRAZIL	320460	Vivax	30 to 39 years	34	New Case
08/04/2011	2011	ES	320030	Female	No	Brown	1 to 4	Confirmed	Agriculture	Passive Search	Yes	32	BRAZIL	320030	Vivax	30 to 39 years	37	New Case
11/04/2011	2011	ES	320460	Male	Not applicable	White	1 to 4	Confirmed	Others	Passive Search	Yes	32	BRAZIL	320250	Vivax	20 to 29 years	20	New Case
12/04/2011	2011	ES	320520	Male	Not applicable	Brown	9 to 11	Confirmed	Traveler	Active Search	No	32	BRAZIL	320030	Vivax	50 to 59 years	55	New Case
13/04/2011	2011	ES	320225	Male	Not applicable	White	5 to 8	Confirmed	Agriculture	Passive Search	No	32	BRAZIL	320460	Vivax	30 to 39 years	33	New Case
19/04/2011	2011	ES	320500	Male	Not applicable	White	5 to 8	Confirmed	Tourism	Active Search	No	32	BRAZIL	320460	Vivax	40 to 49 years	42	New Case
20/04/2011	2011	ES	320530	Male	Not applicable	White	IGNORED	Confirmed	Traveler	Passive Search	No	32	BRAZIL	320190	Vivax	50 to 59 years	58	New Case
21/04/2011	2011	ES	320460	Male	Not applicable	White	9 to 11	Confirmed	Others	Passive Search	Yes	32	BRAZIL	320460	Vivax	30 to 39 years	30	New Case
28/04/2011	2011	ES	320460	Male	Not applicable	White	1 to 4	Confirmed	Others	Passive Search	Yes	32	BRAZIL	320460	Vivax	60 to 69 years	60	New Case
28/04/2011	2011	ES	320530	Female	No	Black	IGNORED	Confirmed	Traveler	Passive Search	No	NA	MOZAMBIQUE	NA	Falciparum	60 to 69 years	64	New Case
04/05/2011	2011	ES	320320	Male	Not applicable	White	12 or more	Confirmed	Others	Passive Search	No	13	BRAZIL	130240	Vivax	30 to 39 years	35	New Case
07/05/2011	2011	ES	320190	Male	Not applicable	Brown	IGNORED	Confirmed	Traveler	Passive Search	No	11	BRAZIL	110011	Vivax	30 to 39 years	39	New Case
10/05/2011	2011	ES	320390	Male	Not applicable	White	9 to 11	Confirmed	Tourism	Passive Search	No	11	BRAZIL	110045	Vivax	15 to 19 years	19	New Case
11/05/2011	2011	ES	320490	Male	Not applicable	Brown	9 to 11	Confirmed	Traveler	Passive Search	No	11	BRAZIL	110045	Vivax	15 to 19 years	19	New Case
11/05/2011	2011	ES	320030	Male	Not applicable	White	1 to 4	Confirmed	Others	Passive Search	Yes	32	BRAZIL	320030	Vivax	10 to 14 years	10	New Case
28/05/2011	2011	ES	320240	Female	No	White	1 to 4	Confirmed	Agriculture	Passive Search	No	11	BRAZIL	110004	Vivax	40 to 49 years	48	New Case
02/06/2011	2011	ES	320030	Male	Not applicable	White	1 to 4	Confirmed	Agriculture	Active Search	Yes	32	BRAZIL	320030	Vivax	50 to 59 years	56	New Case
08/06/2011	2011	ES	320320	Male	Not applicable	Brown	9 to 11	Confirmed	NA	Active Search	No	51	BRAZIL	510325	Vivax	20 to 29 years	27	New Case
15/06/2011	2011	ES	320320	Male	Not applicable	Brown	NA	Confirmed	NA	Passive Search	No	51	BRAZIL	510325	Vivax	30 to 39 years	36	New Case
17/06/2011	2011	ES	320090	Male	Not applicable	White	1 to 4	Confirmed	Others	Active Search	No	11	BRAZIL	110013	Vivax	20 to 29 years	27	New Case
27/06/2011	2011	ES	320320	Male	Not applicable	Brown	5 to 8	Confirmed	IGNORED	Passive Search	No	51	BRAZIL	510325	Vivax	20 to 29 years	29	New Case
29/06/2011	2011	PR	411370	Male	Not applicable	White	Not applicable	Confirmed	NA	Passive Search	No	35	BRAZIL	354170	Vivax	00 to 01 ano	0	New Case
04/07/2011	2011	ES	320320	Male	Not applicable	Black	5 to 8	Confirmed	NA	Passive Search	No	51	BRAZIL	510325	Vivax	30 to 39 years	39	New Case
13/07/2011	2011	ES	320190	Female	Not applicable	White	1 to 4	Confirmed	IGNORED	Passive Search	Yes	32	BRAZIL	320190	Vivax	70 to 79 years	71	New Case
13/07/2011	2011	ES	320334	Male	Not applicable	White	1 to 4	Confirmed	Agriculture	Passive Search	Yes	32	BRAZIL	320334	Vivax	40 to 49 years	48	New Case
22/07/2011	2011	ES	320090	Male	Not applicable	Brown	9 to 11	Confirmed	Others	Active Search	No	11	BRAZIL	110045	Vivax	15 to 19 years	19	New Case
03/08/2011	2011	ES	320530	Female	No	White	IGNORED	Confirmed	Others	Active Search	No	11	BRAZIL	110020	Vivax	50 to 59 years	57	New Case
04/08/2011	2011	ES	320320	Male	Not applicable	White	9 to 11	Confirmed	NA	CSV	No	51	BRAZIL	510325	Vivax	20 to 29 years	27	CSV
04/08/2011	2011	ES	320320	Male	Not applicable	Brown	5 to 8	Confirmed	NA	Passive Search	No	51	BRAZIL	510325	Vivax	30 to 39 years	36	New Case
06/08/2011	2011	ES	320090	Female	Not applicable	White	5 to 8	Confirmed	Tourism	Active Search	No	11	BRAZIL	110002	Vivax	70 to 79 years	74	New Case
09/08/2011	2011	ES	320530	Female	No	White	NA	Confirmed	Tourism	Passive Search	No	13	BRAZIL	130000	Vivax	40 to 49 years	47	New Case
17/08/2011	2011	RN	240810	Male	Not applicable	Brown	IGNORED	Confirmed	Mining	Passive Search	Indetermined	NA	IGNORED	NA	Vivax	40 to 49 years	45	New Case
31/08/2011	2011	ES	320390	Male	Not applicable	Brown	1 to 4	Confirmed	Hunting/Fishing	Passive Search	No	51	BRAZIL	510140	Vivax	60 to 69 years	60	New Case
05/09/2011	2011	ES	320517	Female	Not applicable	White	12 or more	Confirmed	Domestic	Active Search	No	15	BRAZIL	150370	Vivax	30 to 39 years	31	New Case
17/09/2011	2011	ES	320490	Male	Not applicable	Brown	IGNORED	Confirmed	Traveler	Passive Search	No	11	BRAZIL	110020	Vivax	30 to 39 years	38	New Case
19/09/2011	2011	ES	320190	Male	Not applicable	White	1 to 4	Confirmed	IGNORED	Passive Search	Yes	32	BRAZIL	320334	Vivax	30 to 39 years	33	New Case
21/09/2011	2011	ES	320130	Male	Not applicable	Brown	5 to 8	Confirmed	Hunting/Fishing	Active Search	No	32	BRAZIL	320190	Vivax	40 to 49 years	49	New Case
28/09/2011	2011	ES	320030	Female	No	White	1 to 4	Confirmed	Agriculture	Active Search	Yes	32	BRAZIL	320030	Vivax	40 to 49 years	47	New Case
04/10/2011	2011	ES	320320	Male	Not applicable	White	9 to 11	Confirmed	NA	CSV	No	51	BRAZIL	510325	Vivax	20 to 29 years	27	CSV
06/10/2011	2011	ES	320190	Female	No	White	9 to 11	Confirmed	Domestic	Passive Search	Yes	32	BRAZIL	320190	Vivax	50 to 59 years	52	New Case
07/10/2011	2011	ES	320320	Male	Not applicable	Brown	5 to 8	Confirmed	NA	CSV	No	51	BRAZIL	510325	Vivax	30 to 39 years	37	CSV
10/10/2011	2011	ES	320120	Male	Not applicable	Brown	5 to 8	Confirmed	Others	Active Search	No	21	BRAZIL	210632	Vivax	20 to 29 years	20	New Case
10/10/2011	2011	ES	320450	Male	Not applicable	White	5 to 8	Confirmed	Others	Active Search	Yes	32	BRAZIL	320450	Vivax	20 to 29 years	23	New Case
19/10/2011	2011	ES	320130	Male	Not applicable	White	5 to 8	Confirmed	Constructor	Passive Search	No	15	BRAZIL	150810	Vivax	70 to 79 years	73	New Case
19/10/2011	2011	ES	320030	Female	No	White	1 to 4	Confirmed	Agriculture	Active Search	Yes	32	BRAZIL	320030	Vivax	40 to 49 years	48	New Case
21/10/2011	2011	ES	320334	Male	Not applicable	White	5 to 8	Confirmed	Agriculture	Active Search	Yes	32	BRAZIL	320334	Vivax	15 to 19 years	16	New Case
24/10/2011	2011	ES	320190	Male	Not applicable	Brown	5 to 8	Confirmed	Agriculture	Passive Search	Yes	32	BRAZIL	320190	Vivax	20 to 29 years	27	New Case
22/11/2011	2011	ES	320130	Female	No	Brown	5 to 8	Confirmed	Traveler	Active Search	No	NA	GUINEA BISSAU	NA	Falciparum	30 to 39 years	38	New Case
22/11/2011	2011	ES	320530	Male	Not applicable	White	12 or more	Confirmed	Traveler	Passive Search	No	11	BRAZIL	110020	Vivax	50 to 59 years	58	New Case
06/12/2011	2011	ES	320530	Male	Not applicable	White	IGNORED	Confirmed	Vegetal exploration	Passive Search	Yes	32	BRAZIL	320030	Vivax	70 to 79 years	75	New Case
29/12/2011	2011	ES	320250	Female	No	White	9 to 11	Confirmed	Domestic	Passive Search	Yes	32	BRAZIL	320250	Vivax	20 to 29 years	20	New Case
12/01/2012	2012	ES	320520	Male	Not applicable	Brown	NA	Confirmed	Agriculture	Passive Search	No	11	BRAZIL	110060	Vivax	30 to 39 years	30	New Case
24/01/2012	2012	ES	320460	Male	Not applicable	White	9 to 11	Confirmed	Tourism	Passive Search	No	32	BRAZIL	320450	Vivax	40 to 49 years	42	New Case
27/01/2012	2012	ES	320460	Male	Not applicable	White	9 to 11	Confirmed	Agriculture	Passive Search	Yes	32	BRAZIL	320460	Vivax	20 to 29 years	22	New Case
31/01/2012	2012	ES	320450	Male	Not applicable	NA	NA	Confirmed	IGNORED	Passive Search	Yes	32	BRAZIL	320450	Vivax	40 to 49 years	43	New Case
07/02/2012	2012	ES	320530	Female	No	Brown	IGNORED	Confirmed	Tourism	Passive Search	No	32	BRAZIL	320460	Vivax	40 to 49 years	45	New Case
08/02/2012	2012	ES	320150	Male	Not applicable	White	9 to 11	Confirmed	Others	Passive Search	No	32	BRAZIL	320460	Vivax	70 to 79 years	77	New Case
05/03/2012	2012	ES	320150	Male	Not applicable	Brown	1 to 4	Confirmed	IGNORED	Passive Search	No	32	BRAZIL	320390	Vivax	30 to 39 years	32	New Case
05/03/2012	2012	ES	320320	Male	Not applicable	Brown	NA	Confirmed	Others	Passive Search	No	15	BRAZIL	150309	Vivax	10 to 14 years	12	New Case
09/03/2012	2012	ES	320390	Male	Not applicable	Black	1 to 4	Confirmed	Agriculture	Active Search	Yes	32	BRAZIL	320390	Vivax	70 to 79 years	70	New Case
09/03/2012	2012	ES	320390	Female	No	Black	1 to 4	Confirmed	Agriculture	Active Search	Yes	32	BRAZIL	320390	Vivax	50 to 59 years	51	New Case
09/03/2012	2012	ES	320390	Male	Not applicable	White	1 to 4	Confirmed	Agriculture	Active Search	Yes	32	BRAZIL	320390	Vivax	50 to 59 years	52	New Case
10/03/2012	2012	ES	320390	Male	Not applicable	Black	None	Confirmed	Agriculture	Active Search	Yes	32	BRAZIL	320390	Vivax	60 to 69 years	69	New Case
14/03/2012	2012	ES	320390	Male	Not applicable	Black	5 to 8	Confirmed	Agriculture	Active Search	Yes	32	BRAZIL	320390	Vivax	20 to 29 years	26	New Case
15/03/2012	2012	ES	320390	Female	No	Black	1 to 4	Confirmed	Agriculture	Active Search	Yes	32	BRAZIL	320390	Vivax	20 to 29 years	20	New Case
20/03/2012	2012	ES	320130	Male	Not applicable	White	IGNORED	Confirmed	Hunting/Fishing	Active Search	No	32	BRAZIL	320450	Vivax	40 to 49 years	40	New Case
20/03/2012	2012	ES	320506	Male	Not applicable	White	12 or more	Confirmed	Tourism	Passive Search	Yes	32	BRAZIL	320506	Vivax	50 to 59 years	54	New Case
26/03/2012	2012	ES	320460	Male	Not applicable	White	1 to 4	Confirmed	Agriculture	Passive Search	Yes	32	BRAZIL	320460	Vivax	50 to 59 years	58	New Case
29/03/2012	2012	ES	320470	Male	Not applicable	Brown	Not applicable	Confirmed	Agriculture	Active Search	Yes	32	BRAZIL	320470	Vivax	01 to 04 years	3	New Case
30/03/2012	2012	ES	320390	Male	Not applicable	Black	5 to 8	Confirmed	Agriculture	Passive Search	Yes	32	BRAZIL	320390	Vivax	15 to 19 years	16	New Case
31/03/2012	2012	ES	320470	Male	Not applicable	White	IGNORED	Confirmed	Others	Active Search	Yes	32	BRAZIL	320470	Vivax	20 to 29 years	27	New Case
01/04/2012	2012	ES	320470	Male	Not applicable	Brown	1 to 4	Confirmed	Others	Active Search	Yes	32	BRAZIL	320470	Vivax	15 to 19 years	18	New Case
02/04/2012	2012	ES	320390	Male	Not applicable	White	5 to 8	Confirmed	Agriculture	Passive Search	Yes	32	BRAZIL	320390	Vivax	30 to 39 years	30	New Case
02/04/2012	2012	ES	320470	Female	No	Brown	5 to 8	Confirmed	IGNORED	Active Search	Yes	32	BRAZIL	320470	Vivax	30 to 39 years	34	New Case
03/04/2012	2012	ES	320470	Male	Not applicable	Black	Not applicable	Confirmed	Others	Active Search	Yes	32	BRAZIL	320470	Vivax	01 to 04 years	3	New Case
18/04/2012	2012	ES	320150	Male	Not applicable	White	1 to 4	Confirmed	Others	Active Search	Yes	32	BRAZIL	320150	Vivax	40 to 49 years	45	New Case
20/04/2012	2012	ES	320030	Female	Not applicable	White	1 to 4	Confirmed	IGNORED	Passive Search	Yes	32	BRAZIL	320030	Vivax	05 to 09 years	8	New Case
23/04/2012	2012	ES	320450	Female	No	Brown	NA	Descarted	Others	Passive Search	NA	NA	IGNORED	NA	Ovale	40 to 49 years	46	New Case
02/05/2012	2012	ES	320150	Male	Not applicable	Brown	9 to 11	Confirmed	NA	Active Search	No	15	BRAZIL	150210	Vivax	50 to 59 years	52	New Case
06/06/2012	2012	ES	320140	Male	Not applicable	White	9 to 11	Confirmed	Others	Passive Search	No	32	BRAZIL	320190	Vivax	40 to 49 years	42	New Case
12/06/2012	2012	ES	320390	Female	No	Black	5 to 8	Confirmed	Agriculture	Passive Search	Yes	32	BRAZIL	320390	Vivax	30 to 39 years	32	New Case
22/06/2012	2012	ES	320390	Male	Not applicable	White	1 to 4	Confirmed	Agriculture	Active Search	Yes	32	BRAZIL	320390	Vivax	50 to 59 years	52	New Case
27/06/2012	2012	ES	320250	Female	No	White	IGNORED	Confirmed	Agriculture	Passive Search	Yes	32	BRAZIL	320250	Vivax	50 to 59 years	58	New Case
11/07/2012	2012	ES	320520	Female	No	Brown	5 to 8	Confirmed	Domestic	Active Search	No	NA	ZAMBIA	NA	Vivax	30 to 39 years	32	New Case
17/07/2012	2012	ES	320460	Male	Not applicable	Brown	1 to 4	Confirmed	Agriculture	Passive Search	Yes	32	BRAZIL	320460	Vivax	60 to 69 years	61	New Case
23/07/2012	2012	ES	320130	Male	Not applicable	White	12 or more	Confirmed	Others	Active Search	No	32	BRAZIL	320190	Vivax	40 to 49 years	41	New Case
27/07/2012	2012	ES	320400	Male	Not applicable	Brown	12 or more	Confirmed	Others	Active Search	No	NA	SOUTH AFRICA	NA	Falciparum	60 to 69 years	65	New Case
27/07/2012	2012	ES	320425	Male	Not applicable	Brown	5 to 8	Confirmed	Traveler	Active Search	No	11	BRAZIL	110030	Falciparum	50 to 59 years	51	New Case
28/08/2012	2012	ES	320520	Male	Not applicable	Brown	9 to 11	Confirmed	IGNORED	Passive Search	No	32	BRAZIL	320334	Vivax	60 to 69 years	64	New Case
28/09/2012	2012	ES	320520	Male	Not applicable	White	9 to 11	Confirmed	Others	Passive Search	No	32	BRAZIL	320030	Vivax	40 to 49 years	47	New Case
30/09/2012	2012	ES	320530	Male	Not applicable	Brown	9 to 11	NA	Traveler	Passive Search	NA	NA	IGNORED	NA	Vivax	50 to 59 years	51	New Case
01/10/2012	2012	ES	320520	Male	Not applicable	White	5 to 8	NA	NA	Passive Search	NA	NA	IGNORED	NA	Vivax	50 to 59 years	51	New Case
08/10/2012	2012	ES	320400	Male	Not applicable	White	5 to 8	Confirmed	NA	CSV	No	13	BRAZIL	130170	Vivax	50 to 59 years	51	CSV
13/10/2012	2012	ES	320500	Male	Not applicable	Brown	9 to 11	Confirmed	Constructor	Passive Search	No	11	BRAZIL	110020	Vivax	15 to 19 years	19	New Case
15/10/2012	2012	ES	320530	Male	Not applicable	White	12 or more	Confirmed	Others	Passive Search	No	32	BRAZIL	320460	Vivax	20 to 29 years	25	New Case
22/10/2012	2012	ES	320530	Male	Not applicable	White	IGNORED	Confirmed	Tourism	Passive Search	No	32	BRAZIL	320450	Vivax	40 to 49 years	44	New Case
24/10/2012	2012	MG	317020	Male	Not applicable	Brown	5 to 8	Confirmed	NA	Passive Search	No	51	BRAZIL	510622	F + V	50 to 59 years	51	New Case
12/11/2012	2012	ES	320250	Male	Not applicable	White	5 to 8	Confirmed	Domestic	Passive Search	No	32	BRAZIL	320460	Vivax	60 to 69 years	62	New Case
26/11/2012	2012	ES	320130	Female	1� Quarter	Brown	IGNORED	Confirmed	Pannig	Active Search	No	15	BRAZIL	150360	Vivax	15 to 19 years	18	New Case
07/12/2012	2012	ES	320530	Male	Not applicable	White	9 to 11	Confirmed	Others	Passive Search	No	32	BRAZIL	320030	Vivax	30 to 39 years	30	New Case
07/12/2012	2012	ES	320530	Male	Not applicable	IGNORED	IGNORED	Confirmed	IGNORED	Passive Search	No	32	BRAZIL	320030	Vivax	30 to 39 years	30	New Case
19/12/2012	2012	ES	320530	Male	Not applicable	Brown	9 to 11	Confirmed	Tourism	Passive Search	No	32	BRAZIL	320450	Vivax	60 to 69 years	61	New Case
26/12/2012	2012	PE	261160	Male	Not applicable	IGNORED	IGNORED	Descarted	NA	CSV	NA	NA	IGNORED	NA	Vivax	40 to 49 years	42	CSV
03/01/2013	2013	ES	320250	Male	Not applicable	White	9 to 11	Confirmed	Others	Passive Search	Yes	32	BRAZIL	320250	Vivax	20 to 29 years	22	New Case
09/01/2013	2013	ES	320190	Male	Not applicable	White	12 or more	Confirmed	Others	Passive Search	Yes	32	BRAZIL	320190	Vivax	40 to 49 years	41	New Case
22/01/2013	2013	ES	320190	Female	No	White	1 to 4	Confirmed	Agriculture	Passive Search	Yes	32	BRAZIL	320190	Vivax	60 to 69 years	62	New Case
28/01/2013	2013	ES	320030	Male	Not applicable	White	1 to 4	Confirmed	Agriculture	Active Search	Yes	32	BRAZIL	320030	Vivax	40 to 49 years	49	New Case
31/01/2013	2013	ES	320390	Male	Not applicable	Brown	NA	Confirmed	Agriculture	Active Search	Yes	32	BRAZIL	320390	Vivax	70 to 79 years	70	New Case
03/02/2013	2013	ES	320506	Male	Not applicable	White	9 to 11	Confirmed	Others	Passive Search	Yes	32	BRAZIL	320506	Vivax	40 to 49 years	43	New Case
15/02/2013	2013	ES	320460	Male	Not applicable	White	IGNORED	Confirmed	IGNORED	Passive Search	Yes	32	BRAZIL	320460	Vivax	30 to 39 years	32	New Case
15/02/2013	2013	ES	320190	Male	Not applicable	Brown	5 to 8	Confirmed	Agriculture	Passive Search	Yes	32	BRAZIL	320190	Vivax	20 to 29 years	20	New Case
18/02/2013	2013	ES	320190	Male	Not applicable	White	5 to 8	Confirmed	Agriculture	Passive Search	Yes	32	BRAZIL	320190	Vivax	40 to 49 years	47	New Case
22/02/2013	2013	ES	320190	Male	Not applicable	White	9 to 11	Confirmed	Others	Passive Search	Yes	32	BRAZIL	320190	Vivax	30 to 39 years	36	New Case
22/02/2013	2013	ES	320190	Male	Not applicable	White	5 to 8	Confirmed	Agriculture	Passive Search	Yes	32	BRAZIL	320190	Vivax	20 to 29 years	24	New Case
04/03/2013	2013	ES	320506	Male	Not applicable	White	5 to 8	Confirmed	Hunting/Fishing	Passive Search	No	32	BRAZIL	320503	Vivax	10 to 14 years	13	New Case
11/03/2013	2013	ES	320460	Female	No	White	9 to 11	Confirmed	Others	Passive Search	No	32	BRAZIL	320455	Vivax	50 to 59 years	52	New Case
14/03/2013	2013	ES	320240	Male	Not applicable	IGNORED	IGNORED	Confirmed	Pannig	Passive Search	No	16	BRAZIL	160050	Falciparum	30 to 39 years	37	New Case
14/03/2013	2013	ES	320530	Male	Not applicable	White	5 to 8	Confirmed	Agriculture	Passive Search	Yes	32	BRAZIL	320455	Malariae	20 to 29 years	26	New Case
14/03/2013	2013	ES	320530	Female	No	Brown	1 to 4	Confirmed	Domestic	Passive Search	Yes	32	BRAZIL	320460	Malariae	80 years ou mais	84	New Case
14/03/2013	2013	ES	320530	Male	Not applicable	White	5 to 8	Confirmed	Agriculture	Passive Search	Yes	32	BRAZIL	320455	Malariae	20 to 29 years	20	New Case
23/03/2013	2013	ES	320460	Female	No	White	IGNORED	Confirmed	Others	Passive Search	Yes	32	BRAZIL	320460	Vivax	60 to 69 years	63	New Case
26/03/2013	2013	ES	320190	Male	Not applicable	White	1 to 4	Confirmed	Others	Passive Search	No	32	BRAZIL	320334	Vivax	40 to 49 years	49	New Case
04/04/2013	2013	ES	320460	Male	Not applicable	White	9 to 11	Confirmed	Agriculture	Passive Search	Yes	32	BRAZIL	320460	Vivax	15 to 19 years	15	New Case
11/04/2013	2013	ES	320240	Male	Not applicable	Brown	1 to 4	Confirmed	NA	Passive Search	No	NA	GUYANA	NA	F + V	60 to 69 years	60	New Case
13/04/2013	2013	ES	320455	Male	Not applicable	White	IGNORED	Confirmed	IGNORED	Passive Search	No	32	BRAZIL	320460	Vivax	30 to 39 years	31	New Case
15/04/2013	2013	ES	320460	Male	Not applicable	Brown	5 to 8	Confirmed	Agriculture	Passive Search	Yes	32	BRAZIL	320460	Vivax	30 to 39 years	31	New Case
29/04/2013	2013	ES	320334	Male	Not applicable	White	1 to 4	Confirmed	Agriculture	Active Search	Yes	32	BRAZIL	320334	Vivax	20 to 29 years	27	New Case
29/04/2013	2013	ES	320334	Male	Not applicable	White	1 to 4	Confirmed	Agriculture	Active Search	Yes	32	BRAZIL	320334	Vivax	20 to 29 years	25	New Case
29/04/2013	2013	ES	320030	Male	Not applicable	Brown	1 to 4	Confirmed	Agriculture	Active Search	Yes	32	BRAZIL	320030	Vivax	30 to 39 years	30	New Case
06/05/2013	2013	ES	320460	Female	No	Black	1 to 4	NA	Domestic	Passive Search	NA	NA	IGNORED	NA	Vivax	50 to 59 years	57	New Case
08/05/2013	2013	ES	320450	Female	Idade gestacional ignorada	Black	None	Confirmed	Traveler	Active Search	No	32	BRAZIL	320450	Falciparum	50 to 59 years	57	New Case
09/05/2013	2013	ES	320460	Male	Not applicable	Brown	1 to 4	Confirmed	Others	Active Search	Yes	32	BRAZIL	320460	Vivax	05 to 09 years	7	New Case
14/05/2013	2013	ES	320130	Male	Not applicable	Brown	IGNORED	Confirmed	Agriculture	Active Search	No	32	BRAZIL	320450	Vivax	50 to 59 years	53	New Case
15/05/2013	2013	ES	320520	Female	No	Brown	9 to 11	Confirmed	Others	Active Search	No	32	BRAZIL	320450	Vivax	40 to 49 years	48	New Case
15/05/2013	2013	ES	320520	Male	Not applicable	White	9 to 11	Confirmed	Others	Active Search	No	32	BRAZIL	320334	Vivax	50 to 59 years	53	New Case
28/05/2013	2013	ES	320320	Male	Not applicable	Black	9 to 11	Confirmed	NA	Active Search	No	11	BRAZIL	110094	Vivax	30 to 39 years	32	New Case
30/05/2013	2013	ES	320240	Male	Not applicable	Black	9 to 11	Confirmed	Traveler	Passive Search	No	NA	SOUTH AFRICA	NA	Falciparum	30 to 39 years	30	New Case
03/06/2013	2013	ES	320530	Male	Not applicable	IGNORED	IGNORED	Confirmed	Traveler	Passive Search	No	32	BRAZIL	320450	Vivax	40 to 49 years	43	New Case
07/06/2013	2013	ES	320190	Male	Not applicable	Brown	5 to 8	Confirmed	Others	Passive Search	Yes	32	BRAZIL	320190	Vivax	20 to 29 years	29	New Case
14/06/2013	2013	ES	320530	Male	Not applicable	Brown	12 or more	Confirmed	Others	Passive Search	No	13	BRAZIL	130240	Vivax	30 to 39 years	33	New Case
18/06/2013	2013	ES	320334	Male	Not applicable	White	5 to 8	Confirmed	Others	Passive Search	Yes	32	BRAZIL	320030	Vivax	30 to 39 years	35	New Case
05/07/2013	2013	ES	320240	Female	IGNORED	White	5 to 8	Confirmed	Vegetal exploration	Passive Search	No	NA	FRENCH GUIANA	NA	Vivax	30 to 39 years	36	New Case
08/07/2013	2013	ES	320240	Male	Not applicable	Brown	1 to 4	Confirmed	NA	CSV	No	NA	FRENCH GUIANA	NA	Vivax	60 to 69 years	60	CSV
08/07/2013	2013	ES	320530	Female	No	Black	1 to 4	Confirmed	Tourism	Active Search	No	11	BRAZIL	110020	Vivax	30 to 39 years	37	New Case
25/07/2013	2013	ES	320530	Male	Not applicable	Brown	IGNORED	Confirmed	NA	Passive Search	No	13	BRAZIL	130260	Vivax	40 to 49 years	45	New Case
26/07/2013	2013	ES	320320	Male	Not applicable	White	9 to 11	Confirmed	NA	Passive Search	No	11	BRAZIL	110012	Vivax	30 to 39 years	39	New Case
27/07/2013	2013	ES	320455	Male	Not applicable	White	IGNORED	Confirmed	Agriculture	Passive Search	Yes	32	BRAZIL	320455	Vivax	40 to 49 years	48	New Case
27/07/2013	2013	ES	320520	Male	Not applicable	Brown	1 to 4	Confirmed	Agriculture	Active Search	No	11	BRAZIL	110013	Vivax	40 to 49 years	48	New Case
03/09/2013	2013	ES	320500	Male	Not applicable	IGNORED	IGNORED	Indetermined	Agriculture	Passive Search	NA	NA	IGNORED	NA	Ovale	40 to 49 years	49	New Case
19/09/2013	2013	ES	320450	Male	Not applicable	White	1 to 4	Confirmed	Agriculture	CSV	Yes	32	BRAZIL	320450	Vivax	15 to 19 years	17	CSV
23/09/2013	2013	ES	320530	Female	No	White	9 to 11	Confirmed	Traveler	Passive Search	No	32	BRAZIL	320460	Vivax	60 to 69 years	67	New Case
30/09/2013	2013	ES	320510	Male	Not applicable	White	1 to 4	Confirmed	NA	Active Search	Yes	32	BRAZIL	320510	Vivax	50 to 59 years	58	New Case
17/10/2013	2013	ES	320250	Female	No	Black	IGNORED	Confirmed	Domestic	Passive Search	Yes	32	BRAZIL	320250	Vivax	70 to 79 years	72	New Case
29/10/2013	2013	ES	320190	Male	Not applicable	White	NA	Confirmed	Agriculture	Passive Search	Yes	32	BRAZIL	320240	Vivax	50 to 59 years	51	New Case
08/11/2013	2013	ES	320320	Male	Not applicable	Brown	5 to 8	Confirmed	NA	CSV	No	11	BRAZIL	110094	Vivax	30 to 39 years	32	CSV
13/11/2013	2013	ES	320520	Male	Not applicable	Brown	NA	Confirmed	Traveler	Passive Search	No	NA	GHANA	NA	Falciparum	20 to 29 years	27	New Case
21/11/2013	2013	ES	320520	Male	Not applicable	Brown	1 to 4	Confirmed	Others	Active Search	No	NA	GHANA	NA	Falciparum	20 to 29 years	22	New Case
06/12/2013	2013	ES	320305	Male	Not applicable	White	9 to 11	Confirmed	Agriculture	Active Search	No	16	BRAZIL	160050	V + FG	20 to 29 years	23	New Case
08/01/2014	2014	ES	320460	Male	Not applicable	White	NA	Confirmed	Agriculture	Passive Search	No	32	BRAZIL	320460	Vivax	30 to 39 years	35	New Case
08/01/2014	2014	ES	320460	Male	Not applicable	White	NA	Confirmed	Others	Passive Search	Indetermined	NA	IGNORED	NA	Vivax	30 to 39 years	35	New Case
10/01/2014	2014	ES	320250	Male	Not applicable	White	5 to 8	Confirmed	Agriculture	Passive Search	Yes	32	BRAZIL	320250	Vivax	30 to 39 years	31	New Case
16/01/2014	2014	ES	320220	Female	No	White	1 to 4	Confirmed	Agriculture	Passive Search	No	32	BRAZIL	320460	Vivax	50 to 59 years	55	New Case
20/01/2014	2014	ES	320460	Male	Not applicable	White	9 to 11	Confirmed	Others	Passive Search	Yes	32	BRAZIL	320313	Vivax	15 to 19 years	16	New Case
27/01/2014	2014	ES	320500	Male	Not applicable	White	NA	Confirmed	Others	Passive Search	No	11	BRAZIL	110002	Vivax	40 to 49 years	41	New Case
04/02/2014	2014	ES	320530	Male	Not applicable	White	9 to 11	Confirmed	Others	Passive Search	Indetermined	NA	IGNORED	NA	Vivax	50 to 59 years	59	New Case
06/02/2014	2014	ES	320530	Male	Not applicable	White	12 or more	Confirmed	Others	Passive Search	No	32	BRAZIL	320334	Vivax	60 to 69 years	60	New Case
18/02/2014	2014	ES	320334	Female	No	White	1 to 4	Confirmed	IGNORED	Passive Search	No	32	BRAZIL	320190	Vivax	80 years ou mais	93	New Case
28/02/2014	2014	ES	320030	Male	Not applicable	White	5 to 8	Confirmed	Agriculture	Active Search	Yes	32	BRAZIL	320030	Vivax	40 to 49 years	43	New Case
03/03/2014	2014	ES	320450	Male	Not applicable	White	12 or more	Confirmed	Agriculture	Passive Search	Yes	32	BRAZIL	320450	Ovale	50 to 59 years	51	New Case
13/03/2014	2014	ES	320334	Male	Not applicable	White	1 to 4	Confirmed	Agriculture	Passive Search	Yes	32	BRAZIL	320334	Vivax	30 to 39 years	39	New Case
25/03/2014	2014	ES	320030	Male	Not applicable	White	1 to 4	Confirmed	Others	Active Search	Yes	32	BRAZIL	320030	Vivax	20 to 29 years	25	New Case
31/03/2014	2014	ES	320460	Female	No	White	1 to 4	Confirmed	Agriculture	Passive Search	Yes	32	BRAZIL	320460	Vivax	60 to 69 years	60	New Case
01/04/2014	2014	ES	320506	Male	Not applicable	Brown	5 to 8	Confirmed	Agriculture	CSV	Yes	32	BRAZIL	320506	V + FG	40 to 49 years	43	CSV
03/04/2014	2014	ES	320030	Male	Not applicable	White	9 to 11	Confirmed	Agriculture	CSV	Yes	32	BRAZIL	320030	Vivax	30 to 39 years	32	CSV
07/04/2014	2014	ES	320190	Male	Not applicable	White	1 to 4	Confirmed	Agriculture	Passive Search	Yes	32	BRAZIL	320190	Vivax	50 to 59 years	59	New Case
28/04/2014	2014	ES	320460	Female	No	Brown	5 to 8	Descarted	Others	Passive Search	NA	NA	IGNORED	NA	Vivax	50 to 59 years	50	New Case
05/05/2014	2014	ES	320010	Female	No	White	9 to 11	Confirmed	Others	Passive Search	No	32	BRAZIL	320010	Vivax	30 to 39 years	35	New Case
07/05/2014	2014	ES	320460	Male	Not applicable	White	5 to 8	Confirmed	Others	Active Search	No	32	BRAZIL	320460	Vivax	40 to 49 years	42	New Case
08/05/2014	2014	ES	320260	Female	No	Brown	NA	Confirmed	Tourism	Passive Search	No	15	BRAZIL	150795	Vivax	30 to 39 years	38	New Case
14/05/2014	2014	ES	320520	Female	IGNORED	White	12 or more	Confirmed	Traveler	Passive Search	Indetermined	NA	IGNORED	NA	Falciparum	40 to 49 years	41	New Case
14/05/2014	2014	ES	320520	Male	Not applicable	Brown	12 or more	Confirmed	Traveler	Passive Search	Indetermined	NA	IGNORED	NA	Falciparum	40 to 49 years	48	New Case
26/05/2014	2014	ES	320460	Female	No	Brown	5 to 8	Confirmed	Domestic	Passive Search	Yes	32	BRAZIL	320460	Vivax	20 to 29 years	26	New Case
10/06/2014	2014	ES	320530	Male	Not applicable	Brown	IGNORED	Confirmed	Livestock	Passive Search	Yes	32	BRAZIL	320010	Vivax	40 to 49 years	47	New Case
12/07/2014	2014	ES	320460	Male	Not applicable	White	5 to 8	Confirmed	Agriculture	Passive Search	Yes	32	BRAZIL	320460	Vivax	40 to 49 years	48	New Case
21/07/2014	2014	RJ	330170	Male	Not applicable	Brown	5 to 8	Confirmed	Traveler	Passive Search	No	13	BRAZIL	130260	Vivax	40 to 49 years	40	New Case
30/07/2014	2014	SP	350950	Male	Not applicable	White	1 to 4	Confirmed	NA	Passive Search	No	11	BRAZIL	110020	Vivax	50 to 59 years	59	New Case
30/07/2014	2014	SP	350330	Male	Not applicable	White	1 to 4	Confirmed	NA	Passive Search	No	11	BRAZIL	110012	Vivax	50 to 59 years	59	New Case
15/08/2014	2014	ES	320130	Male	Not applicable	White	9 to 11	Confirmed	Tourism	CSV	No	32	BRAZIL	320455	Vivax	15 to 19 years	18	CSV
19/08/2014	2014	ES	320130	Male	Not applicable	NA	NA	Confirmed	NA	Active Search	No	11	BRAZIL	110020	Vivax	40 to 49 years	44	New Case
19/08/2014	2014	ES	320120	Female	No	Brown	9 to 11	Confirmed	Traveler	Passive Search	No	12	BRAZIL	120030	Vivax	20 to 29 years	27	New Case
19/08/2014	2014	ES	320530	Male	Not applicable	IGNORED	9 to 11	Confirmed	Others	Passive Search	No	13	BRAZIL	130406	Vivax	20 to 29 years	27	New Case
01/09/2014	2014	ES	320460	Female	No	White	1 to 4	Confirmed	Others	Passive Search	Yes	32	BRAZIL	320460	Vivax	60 to 69 years	60	New Case
10/09/2014	2014	ES	320520	Male	Not applicable	Black	NA	Confirmed	Agriculture	Passive Search	No	12	BRAZIL	120020	Vivax	40 to 49 years	49	New Case
19/09/2014	2014	ES	320030	Male	Not applicable	White	NA	Confirmed	Agriculture	Active Search	Yes	32	BRAZIL	320030	Vivax	30 to 39 years	33	New Case
10/10/2014	2014	ES	320450	Male	Not applicable	White	5 to 8	Confirmed	Others	Passive Search	Yes	32	BRAZIL	320450	Vivax	60 to 69 years	67	New Case
13/11/2014	2014	ES	320530	Male	Not applicable	IGNORED	12 or more	Confirmed	Others	Passive Search	No	NA	CONGO	NA	Falciparum	40 to 49 years	49	New Case
20/11/2014	2014	ES	320520	Male	Not applicable	White	9 to 11	Confirmed	Others	Passive Search	No	32	BRAZIL	320190	Vivax	40 to 49 years	45	New Case
27/11/2014	2014	ES	320455	Male	Not applicable	White	5 to 8	Confirmed	NA	Passive Search	Yes	32	BRAZIL	320455	Vivax	40 to 49 years	43	New Case
05/12/2014	2014	ES	320080	Male	Not applicable	White	5 to 8	Confirmed	Traveler	Active Search	Indetermined	NA	IGNORED	NA	Vivax	50 to 59 years	59	New Case
19/12/2014	2014	ES	320460	Female	No	White	1 to 4	Confirmed	Agriculture	Active Search	Yes	32	BRAZIL	320460	Vivax	40 to 49 years	49	New Case
07/01/2015	2015	ES	320460	Male	Not applicable	Brown	9 to 11	Confirmed	Others	Active Search	Yes	32	BRAZIL	320460	Vivax	30 to 39 years	32	New Case
30/01/2015	2015	ES	320530	Male	Not applicable	IGNORED	IGNORED	Confirmed	Tourism	Passive Search	No	32	BRAZIL	320190	Vivax	50 to 59 years	50	New Case
03/02/2015	2015	ES	320313	Male	Not applicable	White	9 to 11	Confirmed	Hunting/Fishing	Passive Search	Yes	32	BRAZIL	320313	Vivax	40 to 49 years	45	New Case
03/02/2015	2015	ES	320080	Male	Not applicable	White	12 or more	Confirmed	Traveler	Active Search	No	32	BRAZIL	320190	Vivax	50 to 59 years	50	New Case
03/02/2015	2015	ES	320313	Male	Not applicable	White	12 or more	Confirmed	Hunting/Fishing	Passive Search	Yes	32	BRAZIL	320313	Vivax	30 to 39 years	39	New Case
05/02/2015	2015	ES	320190	Female	No	Brown	IGNORED	Confirmed	Domestic	Passive Search	Yes	32	BRAZIL	320190	Vivax	30 to 39 years	34	New Case
09/02/2015	2015	ES	320530	Male	Not applicable	IGNORED	IGNORED	Confirmed	IGNORED	Passive Search	Indetermined	NA	IGNORED	NA	Vivax	40 to 49 years	49	New Case
10/02/2015	2015	ES	320190	Male	Not applicable	White	IGNORED	Confirmed	Agriculture	Passive Search	Yes	32	BRAZIL	320334	Vivax	30 to 39 years	35	New Case
19/02/2015	2015	ES	320506	Male	Not applicable	White	9 to 11	Confirmed	Others	Active Search	Yes	32	BRAZIL	320506	Vivax	40 to 49 years	45	New Case
19/02/2015	2015	ES	320520	Male	Not applicable	NA	NA	Confirmed	IGNORED	Passive Search	No	32	BRAZIL	320190	Vivax	40 to 49 years	49	New Case
25/02/2015	2015	ES	320190	Male	Not applicable	White	1 to 4	Confirmed	Others	Passive Search	Yes	32	BRAZIL	320334	Vivax	60 to 69 years	66	New Case
25/02/2015	2015	ES	320190	Female	No	White	5 to 8	Confirmed	Agriculture	Passive Search	Yes	32	BRAZIL	320190	Vivax	10 to 14 years	14	New Case
07/03/2015	2015	ES	320530	Female	No	White	12 or more	Confirmed	Tourism	Passive Search	No	32	BRAZIL	320460	Vivax	50 to 59 years	55	New Case
23/03/2015	2015	ES	320334	Male	Not applicable	White	1 to 4	Confirmed	Agriculture	Passive Search	Yes	32	BRAZIL	320030	Vivax	40 to 49 years	42	New Case
26/03/2015	2015	ES	320520	Male	Not applicable	White	12 or more	Confirmed	Tourism	Passive Search	No	27	BRAZIL	270450	Vivax	40 to 49 years	49	New Case
28/03/2015	2015	ES	320250	Male	Not applicable	IGNORED	IGNORED	Confirmed	Agriculture	Passive Search	Yes	32	BRAZIL	320250	Vivax	50 to 59 years	55	New Case
31/03/2015	2015	ES	320334	Male	Not applicable	White	1 to 4	Confirmed	Others	Passive Search	Yes	32	BRAZIL	320334	Vivax	20 to 29 years	24	New Case
06/04/2015	2015	ES	320503	Male	Not applicable	White	5 to 8	Confirmed	Others	Passive Search	Yes	32	BRAZIL	320503	Vivax	50 to 59 years	59	New Case
06/04/2015	2015	ES	320130	Male	Not applicable	White	1 to 4	Confirmed	Tourism	Active Search	No	32	BRAZIL	320190	Vivax	70 to 79 years	74	New Case
16/04/2015	2015	ES	320240	Male	Not applicable	White	12 or more	Confirmed	Tourism	Passive Search	No	32	BRAZIL	320030	Vivax	50 to 59 years	50	New Case
27/04/2015	2015	ES	320460	Female	No	White	5 to 8	Confirmed	Others	Passive Search	Indetermined	NA	IGNORED	NA	Vivax	50 to 59 years	53	New Case
06/05/2015	2015	ES	320530	Male	Not applicable	White	12 or more	Confirmed	Traveler	Passive Search	No	32	BRAZIL	320460	Vivax	20 to 29 years	25	New Case
07/05/2015	2015	ES	320120	Female	No	White	9 to 11	Confirmed	Traveler	Passive Search	No	51	BRAZIL	510410	Vivax	30 to 39 years	38	New Case
14/05/2015	2015	ES	320530	Male	Not applicable	White	9 to 11	Confirmed	Agriculture	Passive Search	No	32	BRAZIL	320190	Vivax	60 to 69 years	61	New Case
14/05/2015	2015	ES	320450	Female	IGNORED	IGNORED	IGNORED	Confirmed	Domestic	CSV	Indetermined	NA	IGNORED	NA	Vivax	40 to 49 years	48	CSV
25/05/2015	2015	ES	320300	Male	Not applicable	White	9 to 11	Confirmed	Hunting/Fishing	Passive Search	No	15	BRAZIL	150803	F + V	60 to 69 years	69	New Case
31/05/2015	2015	ES	320520	Male	Not applicable	White	NA	Confirmed	IGNORED	Passive Search	No	32	BRAZIL	320460	Vivax	20 to 29 years	28	New Case
01/06/2015	2015	ES	320190	Male	Not applicable	White	1 to 4	Confirmed	Agriculture	Passive Search	Yes	32	BRAZIL	320190	Vivax	30 to 39 years	39	New Case
03/06/2015	2015	ES	320334	Male	Not applicable	White	1 to 4	Confirmed	Agriculture	Passive Search	Yes	32	BRAZIL	320190	Vivax	40 to 49 years	47	New Case
11/06/2015	2015	ES	320130	Male	Not applicable	IGNORED	NA	Confirmed	Traveler	Active Search	Indetermined	NA	IGNORED	NA	Vivax	20 to 29 years	24	New Case
12/06/2015	2015	ES	320460	Male	Not applicable	Black	9 to 11	Confirmed	Others	Passive Search	Yes	32	BRAZIL	320460	Vivax	40 to 49 years	44	New Case
15/06/2015	2015	ES	320500	Male	Not applicable	IGNORED	IGNORED	Descarted	Mining	CSV	NA	NA	IGNORED	NA	F+ M	40 to 49 years	49	CSV
03/07/2015	2015	ES	320190	Male	Not applicable	Brown	1 to 4	Confirmed	Agriculture	Passive Search	Yes	32	BRAZIL	320190	Vivax	20 to 29 years	29	New Case
03/07/2015	2015	ES	320500	Male	Not applicable	White	12 or more	Confirmed	Others	Passive Search	No	NA	CENTRAL AFRICAN REPUBLIC	NA	F + FG	30 to 39 years	37	New Case
14/07/2015	2015	ES	320030	Male	Not applicable	Brown	1 to 4	Confirmed	Agriculture	Active Search	Yes	32	BRAZIL	320030	Vivax	40 to 49 years	43	New Case
27/07/2015	2015	ES	320250	Male	Not applicable	White	9 to 11	Confirmed	Others	Passive Search	Yes	32	BRAZIL	320250	Vivax	15 to 19 years	16	New Case
05/08/2015	2015	ES	320520	Male	Not applicable	Brown	12 or more	Confirmed	Traveler	Passive Search	No	13	BRAZIL	130260	Vivax	15 to 19 years	18	New Case
10/08/2015	2015	ES	320320	Male	Not applicable	White	9 to 11	Confirmed	NA	Passive Search	No	51	BRAZIL	510325	Vivax	50 to 59 years	51	New Case
13/08/2015	2015	ES	320320	Male	Not applicable	White	12 or more	Confirmed	Others	Passive Search	No	NA	MOZAMBIQUE	NA	Falciparum	50 to 59 years	53	New Case
25/08/2015	2015	ES	320500	Male	Not applicable	Black	5 to 8	Indetermined	NA	CSV	NA	NA	IGNORED	NA	Vivax	40 to 49 years	41	CSV
27/08/2015	2015	ES	320300	Male	Not applicable	White	9 to 11	Confirmed	Others	Passive Search	Yes	32	BRAZIL	320300	Vivax	60 to 69 years	69	New Case
12/09/2015	2015	ES	320530	Male	Not applicable	White	12 or more	Confirmed	Tourism	Passive Search	No	32	BRAZIL	320460	Vivax	50 to 59 years	58	New Case
15/09/2015	2015	ES	320240	Male	Not applicable	White	9 to 11	Confirmed	Agriculture	Passive Search	Yes	32	BRAZIL	320240	Vivax	30 to 39 years	34	New Case
15/09/2015	2015	ES	320250	Male	Not applicable	White	IGNORED	Confirmed	Agriculture	Passive Search	Yes	32	BRAZIL	320250	Vivax	50 to 59 years	51	New Case
28/09/2015	2015	ES	320530	Male	Not applicable	Brown	9 to 11	Confirmed	Traveler	Passive Search	No	32	BRAZIL	320450	Vivax	20 to 29 years	26	New Case
29/09/2015	2015	ES	320334	Male	Not applicable	White	1 to 4	Confirmed	Agriculture	Passive Search	Yes	32	BRAZIL	320334	Vivax	30 to 39 years	30	New Case
13/10/2015	2015	ES	320450	Male	Not applicable	White	12 or more	Confirmed	IGNORED	Active Search	Yes	32	BRAZIL	320450	Vivax	50 to 59 years	50	New Case
21/10/2015	2015	ES	320506	Female	IGNORED	White	IGNORED	Confirmed	Domestic	Passive Search	Yes	32	BRAZIL	320506	Vivax	40 to 49 years	40	New Case
23/10/2015	2015	ES	320190	Male	Not applicable	White	1 to 4	Confirmed	Others	Passive Search	Yes	32	BRAZIL	320030	Vivax	40 to 49 years	48	New Case
27/10/2015	2015	ES	320334	Male	Not applicable	White	9 to 11	Confirmed	Others	Passive Search	Yes	32	BRAZIL	320334	Vivax	20 to 29 years	29	New Case
17/11/2015	2015	ES	320190	Male	Not applicable	White	1 to 4	Confirmed	Agriculture	Passive Search	Yes	32	BRAZIL	320450	Vivax	05 to 09 years	9	New Case
17/11/2015	2015	ES	320190	Female	No	White	1 to 4	Confirmed	Agriculture	Passive Search	Yes	32	BRAZIL	320190	Vivax	40 to 49 years	49	New Case
18/11/2015	2015	ES	320190	Female	No	White	1 to 4	Confirmed	Agriculture	Passive Search	Yes	32	BRAZIL	320450	Vivax	60 to 69 years	68	New Case
03/12/2015	2015	ES	320320	Male	Not applicable	White	5 to 8	Confirmed	NA	Passive Search	No	51	BRAZIL	510325	Vivax	50 to 59 years	51	New Case
07/12/2015	2015	ES	320030	Male	Not applicable	White	5 to 8	Confirmed	Agriculture	Active Search	Yes	32	BRAZIL	320030	Vivax	40 to 49 years	49	New Case
10/12/2015	2015	ES	320460	Male	Not applicable	Brown	1 to 4	Confirmed	Agriculture	Passive Search	Yes	32	BRAZIL	320250	Vivax	50 to 59 years	56	New Case
14/12/2015	2015	ES	320506	Male	Not applicable	White	IGNORED	Confirmed	Agriculture	Passive Search	Yes	32	BRAZIL	320506	Vivax	60 to 69 years	64	New Case
22/12/2015	2015	ES	320460	Female	No	Brown	9 to 11	Confirmed	Domestic	Passive Search	Yes	32	BRAZIL	320460	Vivax	30 to 39 years	39	New Case
29/12/2015	2015	ES	320530	Male	Not applicable	IGNORED	12 or more	Confirmed	Tourism	Passive Search	No	32	BRAZIL	320460	Vivax	20 to 29 years	23	New Case
13/01/2016	2016	ES	320190	Male	Not applicable	White	NA	Confirmed	Agriculture	Passive Search	Yes	32	BRAZIL	320030	Vivax	20 to 29 years	26	New Case
18/01/2016	2016	ES	320190	Male	Not applicable	White	1 to 4	Confirmed	Agriculture	Passive Search	Yes	32	BRAZIL	320030	Vivax	20 to 29 years	26	New Case
25/01/2016	2016	ES	320320	Male	Not applicable	White	5 to 8	Confirmed	NA	CSV	Indetermined	NA	IGNORED	NA	Vivax	50 to 59 years	51	CSV
31/01/2016	2016	ES	320530	Male	Not applicable	IGNORED	12 or more	Confirmed	IGNORED	Passive Search	No	32	BRAZIL	320460	Vivax	30 to 39 years	38	New Case
01/02/2016	2016	ES	320030	Male	Not applicable	White	NA	Confirmed	Agriculture	Active Search	Yes	32	BRAZIL	320030	Vivax	10 to 14 years	14	New Case
02/02/2016	2016	ES	320450	Female	No	Brown	9 to 11	Confirmed	Agriculture	Passive Search	Yes	32	BRAZIL	320450	Vivax	40 to 49 years	42	New Case
03/02/2016	2016	ES	320190	Male	Not applicable	Brown	NA	Confirmed	Agriculture	Passive Search	No	32	BRAZIL	320030	Vivax	30 to 39 years	39	New Case
09/02/2016	2016	ES	320460	Male	Not applicable	White	12 or more	Confirmed	Agriculture	Passive Search	No	32	BRAZIL	320450	Vivax	50 to 59 years	51	New Case
22/02/2016	2016	ES	320460	Female	No	Black	5 to 8	Confirmed	Others	Passive Search	Yes	32	BRAZIL	320460	Vivax	30 to 39 years	35	New Case
26/02/2016	2016	ES	320190	Male	Not applicable	Black	12 or more	Confirmed	Others	Passive Search	No	NA	SOUTH AFRICA	NA	F + V	30 to 39 years	39	New Case
01/03/2016	2016	ES	320130	Male	Not applicable	Brown	IGNORED	Confirmed	IGNORED	Active Search	No	32	BRAZIL	320450	Vivax	40 to 49 years	44	New Case
01/03/2016	2016	ES	320334	Male	Not applicable	White	5 to 8	Confirmed	Others	Active Search	Yes	32	BRAZIL	320030	Vivax	30 to 39 years	39	New Case
08/03/2016	2016	ES	320130	Male	Not applicable	NA	NA	Confirmed	Domestic	Active Search	No	32	BRAZIL	320450	Vivax	50 to 59 years	54	New Case
09/03/2016	2016	ES	320530	Female	No	White	12 or more	Confirmed	Domestic	Passive Search	No	32	BRAZIL	320460	Vivax	50 to 59 years	59	New Case
14/03/2016	2016	ES	320530	Female	No	White	12 or more	Confirmed	Others	Passive Search	No	32	BRAZIL	320190	Vivax	50 to 59 years	59	New Case
23/03/2016	2016	ES	320520	Female	No	Brown	12 or more	Confirmed	Tourism	Passive Search	No	32	BRAZIL	320460	Vivax	60 to 69 years	62	New Case
31/03/2016	2016	ES	320130	Male	Not applicable	Brown	IGNORED	Confirmed	Traveler	Active Search	Indetermined	NA	IGNORED	NA	Vivax	30 to 39 years	36	New Case
01/04/2016	2016	ES	320530	Male	Not applicable	White	IGNORED	Confirmed	Tourism	Passive Search	No	32	BRAZIL	320455	Vivax	50 to 59 years	51	New Case
05/04/2016	2016	ES	320190	Male	Not applicable	White	1 to 4	Confirmed	Others	Passive Search	Yes	32	BRAZIL	320190	Vivax	10 to 14 years	10	New Case
07/04/2016	2016	ES	320334	Male	Not applicable	White	9 to 11	Confirmed	Domestic	Passive Search	Yes	32	BRAZIL	320334	Vivax	50 to 59 years	54	New Case
08/04/2016	2016	ES	320520	Male	Not applicable	NA	IGNORED	Confirmed	Traveler	Passive Search	No	NA	SOUTH AFRICA	NA	F + V	50 to 59 years	50	New Case
11/04/2016	2016	ES	320520	Female	No	NA	NA	Confirmed	IGNORED	Passive Search	No	32	BRAZIL	320460	Vivax	40 to 49 years	45	New Case
11/04/2016	2016	ES	320190	Male	Not applicable	White	IGNORED	Confirmed	Agriculture	Passive Search	Yes	32	BRAZIL	320190	Vivax	20 to 29 years	28	New Case
19/04/2016	2016	ES	320460	Male	Not applicable	White	9 to 11	Confirmed	Others	Passive Search	Yes	32	BRAZIL	320460	Vivax	20 to 29 years	21	New Case
20/04/2016	2016	ES	320530	Male	Not applicable	White	NA	Confirmed	Traveler	Passive Search	Yes	32	BRAZIL	320030	Vivax	40 to 49 years	48	New Case
26/04/2016	2016	ES	320530	Female	No	IGNORED	12 or more	Confirmed	Traveler	Passive Search	No	32	BRAZIL	320460	Vivax	50 to 59 years	56	New Case
27/04/2016	2016	ES	320190	Male	Not applicable	White	IGNORED	Confirmed	Others	Passive Search	Yes	32	BRAZIL	320190	Vivax	30 to 39 years	37	New Case
03/05/2016	2016	ES	320150	Female	No	White	12 or more	Confirmed	Mining	CSV	No	32	BRAZIL	320460	Vivax	50 to 59 years	56	CSV
08/05/2016	2016	ES	320530	Female	No	Brown	12 or more	Confirmed	Others	Passive Search	No	32	BRAZIL	320460	Vivax	60 to 69 years	63	New Case
13/05/2016	2016	ES	320190	Female	No	White	IGNORED	Confirmed	Others	Passive Search	Yes	32	BRAZIL	320190	Vivax	60 to 69 years	69	New Case
13/05/2016	2016	ES	320030	Male	Not applicable	White	NA	Confirmed	Livestock	Active Search	Yes	32	BRAZIL	320030	Vivax	60 to 69 years	68	New Case
16/05/2016	2016	ES	320500	Female	Not applicable	IGNORED	IGNORED	Confirmed	Domestic	Passive Search	No	13	BRAZIL	130260	Vivax	60 to 69 years	64	New Case
16/05/2016	2016	ES	320030	Male	Not applicable	White	9 to 11	Confirmed	Vegetal exploration	Passive Search	Yes	32	BRAZIL	320030	Vivax	15 to 19 years	16	New Case
20/05/2016	2016	ES	320150	Male	Not applicable	White	None	Confirmed	Agriculture	CSV	No	11	BRAZIL	110034	Falciparum	80 years ou mais	80	CSV
25/05/2016	2016	ES	320460	Male	Not applicable	Brown	5 to 8	Confirmed	Vegetal exploration	Passive Search	Yes	32	BRAZIL	320460	Vivax	40 to 49 years	41	New Case
30/05/2016	2016	ES	320460	Male	Not applicable	White	12 or more	Confirmed	Vegetal exploration	Passive Search	Yes	32	BRAZIL	320460	Vivax	30 to 39 years	31	New Case
10/06/2016	2016	ES	320520	Male	Not applicable	White	NA	Confirmed	IGNORED	Passive Search	No	32	BRAZIL	320460	Vivax	60 to 69 years	69	New Case
14/06/2016	2016	ES	320530	Male	Not applicable	Brown	12 or more	Confirmed	Domestic	Passive Search	No	32	BRAZIL	320460	Vivax	60 to 69 years	63	New Case
13/07/2016	2016	ES	320080	Male	Not applicable	White	5 to 8	Confirmed	Agriculture	Passive Search	No	32	BRAZIL	320190	Vivax	60 to 69 years	64	New Case
28/08/2016	2016	ES	320460	Male	Not applicable	White	NA	Confirmed	Others	Passive Search	Yes	32	BRAZIL	320460	Vivax	50 to 59 years	58	New Case
19/09/2016	2016	ES	320334	Male	Not applicable	White	5 to 8	Confirmed	Agriculture	Passive Search	No	32	BRAZIL	320030	Vivax	50 to 59 years	51	New Case
14/10/2016	2016	ES	320530	Male	Not applicable	IGNORED	IGNORED	Confirmed	Agriculture	Passive Search	Yes	32	BRAZIL	320190	Vivax	30 to 39 years	31	New Case
17/10/2016	2016	ES	320520	Male	Not applicable	White	12 or more	Confirmed	Agriculture	Active Search	Indetermined	NA	IGNORED	NA	Vivax	40 to 49 years	49	New Case
22/10/2016	2016	ES	320530	Female	No	IGNORED	9 to 11	Confirmed	Others	Passive Search	No	NA	ANGOLA	NA	Falciparum	40 to 49 years	46	New Case
01/11/2016	2016	ES	320530	Male	Not applicable	IGNORED	9 to 11	Confirmed	Others	Passive Search	No	32	BRAZIL	320450	Vivax	40 to 49 years	40	New Case
09/11/2016	2016	ES	320460	Male	Not applicable	White	NA	Confirmed	Others	Passive Search	Yes	32	BRAZIL	320460	Vivax	50 to 59 years	52	New Case
22/11/2016	2016	ES	320010	Female	No	White	1 to 4	Confirmed	Agriculture	CSV	No	32	BRAZIL	320460	Vivax	60 to 69 years	61	CSV
22/11/2016	2016	ES	320460	Female	No	White	NA	Descarted	Domestic	Passive Search	Yes	32	BRAZIL	320460	Vivax	60 to 69 years	62	New Case
01/12/2016	2016	ES	320460	Male	Not applicable	White	NA	Confirmed	Others	Passive Search	Yes	32	BRAZIL	320460	Vivax	50 to 59 years	55	New Case
07/12/2016	2016	ES	320500	Male	Not applicable	Brown	12 or more	Confirmed	Others	Passive Search	No	32	BRAZIL	320250	Vivax	60 to 69 years	60	New Case
20/12/2016	2016	ES	320500	Male	Not applicable	NA	IGNORED	Confirmed	Agriculture	Active Search	No	32	BRAZIL	320450	Vivax	50 to 59 years	57	New Case
23/12/2016	2016	ES	320313	Female	No	White	None	Confirmed	Agriculture	Passive Search	Yes	32	BRAZIL	320313	Vivax	80 years ou mais	80	New Case
06/01/2017	2017	ES	320130	Female	No	Brown	IGNORED	Confirmed	IGNORED	Active Search	No	32	BRAZIL	320450	Vivax	30 to 39 years	39	New Case
13/01/2017	2017	ES	320460	Male	Not applicable	White	9 to 11	Confirmed	Others	Passive Search	Yes	32	BRAZIL	320460	Vivax	30 to 39 years	39	New Case
13/01/2017	2017	ES	320190	Female	No	White	NA	Confirmed	IGNORED	Passive Search	Yes	32	BRAZIL	320190	Vivax	30 to 39 years	30	New Case
20/01/2017	2017	ES	320030	Male	Not applicable	White	9 to 11	Confirmed	Agriculture	Passive Search	Indetermined	NA	IGNORED	NA	Vivax	60 to 69 years	61	New Case
23/01/2017	2017	ES	320450	Male	Not applicable	Yellow	IGNORED	Confirmed	Mining	CSV	Yes	32	BRAZIL	320450	Vivax	40 to 49 years	40	CSV
27/01/2017	2017	ES	320530	Male	Not applicable	IGNORED	9 to 11	Confirmed	Agriculture	Passive Search	No	NA	ARGENTINA	NA	Vivax	50 to 59 years	54	New Case
27/01/2017	2017	ES	320190	Male	Not applicable	White	NA	Confirmed	IGNORED	Passive Search	Yes	32	BRAZIL	320190	Vivax	40 to 49 years	41	New Case
30/01/2017	2017	ES	320190	Male	Not applicable	White	NA	Confirmed	IGNORED	Passive Search	No	32	BRAZIL	320334	Vivax	30 to 39 years	33	New Case
01/02/2017	2017	ES	320130	Female	IGNORED	White	NA	Confirmed	IGNORED	Active Search	No	32	BRAZIL	320030	Vivax	40 to 49 years	48	New Case
03/02/2017	2017	ES	320130	Male	Not applicable	White	NA	Confirmed	IGNORED	Active Search	No	32	BRAZIL	320190	Vivax	50 to 59 years	59	New Case
09/02/2017	2017	ES	320506	Male	Not applicable	White	1 to 4	Confirmed	Agriculture	Passive Search	Yes	32	BRAZIL	320506	Vivax	40 to 49 years	46	New Case
09/02/2017	2017	ES	320520	Male	Not applicable	Brown	NA	Confirmed	IGNORED	Passive Search	No	13	BRAZIL	130040	Vivax	40 to 49 years	47	New Case
14/02/2017	2017	ES	320530	Male	Not applicable	White	IGNORED	Confirmed	Traveler	Passive Search	No	32	BRAZIL	320460	Vivax	40 to 49 years	44	New Case
16/02/2017	2017	ES	320530	Male	Not applicable	White	12 or more	Confirmed	Agriculture	Passive Search	No	32	BRAZIL	320190	Vivax	60 to 69 years	61	New Case
17/02/2017	2017	ES	320530	Male	Not applicable	IGNORED	5 to 8	Confirmed	Tourism	Passive Search	No	32	BRAZIL	320460	Vivax	10 to 14 years	11	New Case
20/02/2017	2017	ES	320520	Male	Not applicable	Black	12 or more	Confirmed	Traveler	Active Search	No	NA	ANGOLA	NA	Falciparum	20 to 29 years	22	New Case
27/02/2017	2017	ES	320130	Male	Not applicable	NA	NA	Confirmed	IGNORED	Active Search	No	32	BRAZIL	320190	Vivax	40 to 49 years	45	New Case
01/03/2017	2017	ES	320334	Female	No	White	5 to 8	Confirmed	Others	Passive Search	No	32	BRAZIL	320030	Vivax	60 to 69 years	67	New Case
02/03/2017	2017	ES	320520	Male	Not applicable	Brown	NA	Confirmed	Tourism	Passive Search	No	32	BRAZIL	320334	Vivax	30 to 39 years	31	New Case
02/03/2017	2017	ES	320506	Male	Not applicable	White	1 to 4	Confirmed	Agriculture	Passive Search	No	32	BRAZIL	320190	Vivax	50 to 59 years	50	New Case
02/03/2017	2017	ES	320190	Male	Not applicable	White	NA	Confirmed	Others	Passive Search	Yes	32	BRAZIL	320190	Vivax	20 to 29 years	25	New Case
06/03/2017	2017	ES	320030	Female	No	Brown	NA	Confirmed	Agriculture	Active Search	Yes	32	BRAZIL	320030	Vivax	30 to 39 years	38	New Case
17/03/2017	2017	ES	320506	Male	Not applicable	White	9 to 11	Confirmed	Others	Passive Search	Yes	32	BRAZIL	320506	Vivax	50 to 59 years	56	New Case
23/03/2017	2017	ES	320506	Male	Not applicable	Brown	5 to 8	Confirmed	Others	Passive Search	No	29	BRAZIL	292300	Vivax	20 to 29 years	29	New Case
24/03/2017	2017	ES	320460	Male	Not applicable	White	NA	Confirmed	Agriculture	Passive Search	Yes	32	BRAZIL	320460	Vivax	30 to 39 years	30	New Case
28/03/2017	2017	ES	320030	Male	Not applicable	White	9 to 11	Confirmed	Livestock	Active Search	No	32	BRAZIL	320040	Vivax	50 to 59 years	50	New Case
29/03/2017	2017	ES	320334	Male	Not applicable	White	5 to 8	Confirmed	Agriculture	Passive Search	Yes	32	BRAZIL	320334	Vivax	50 to 59 years	58	New Case
29/03/2017	2017	ES	320530	Female	No	IGNORED	12 or more	Confirmed	Others	Passive Search	Yes	32	BRAZIL	320190	Vivax	40 to 49 years	47	New Case
30/03/2017	2017	ES	320530	Male	Not applicable	IGNORED	9 to 11	Confirmed	Agriculture	Passive Search	No	32	BRAZIL	320450	Vivax	50 to 59 years	53	New Case
20/04/2017	2017	ES	320530	Male	Not applicable	IGNORED	12 or more	Confirmed	Tourism	Passive Search	No	13	BRAZIL	130240	Vivax	30 to 39 years	37	New Case
21/05/2017	2017	ES	320190	Male	Not applicable	White	IGNORED	Confirmed	Agriculture	Passive Search	Yes	32	BRAZIL	320190	Vivax	60 to 69 years	61	New Case
01/06/2017	2017	ES	320530	Male	Not applicable	IGNORED	IGNORED	Confirmed	Others	Passive Search	No	NA	SOUTH AFRICA	NA	Falciparum	40 to 49 years	40	New Case
19/06/2017	2017	ES	320460	Male	Not applicable	NA	NA	Confirmed	Agriculture	Passive Search	Yes	32	BRAZIL	320460	Vivax	60 to 69 years	61	New Case
09/07/2017	2017	ES	320530	Male	Not applicable	IGNORED	12 or more	Confirmed	Tourism	Passive Search	No	13	BRAZIL	130260	Vivax	30 to 39 years	34	New Case
18/07/2017	2017	ES	320120	Female	No	Brown	9 to 11	Confirmed	IGNORED	Active Search	Yes	32	BRAZIL	320190	Vivax	50 to 59 years	55	New Case
20/07/2017	2017	ES	320460	Male	Not applicable	White	NA	Indetermined	Others	Passive Search	No	32	BRAZIL	320450	Vivax	60 to 69 years	67	New Case
21/07/2017	2017	ES	320240	Male	Not applicable	White	5 to 8	Confirmed	Agriculture	Active Search	Yes	32	BRAZIL	320240	Vivax	30 to 39 years	33	New Case
23/07/2017	2017	ES	320490	Male	Not applicable	Brown	12 or more	Confirmed	Others	Active Search	No	NA	BENIN	NA	F + V	40 to 49 years	41	New Case
19/09/2017	2017	ES	320130	Male	Not applicable	Brown	NA	Confirmed	Mining	Active Search	No	13	BRAZIL	130240	Vivax	30 to 39 years	34	New Case
19/09/2017	2017	ES	320130	Male	Not applicable	White	NA	Confirmed	Mining	Active Search	No	13	BRAZIL	130240	Vivax	60 to 69 years	61	New Case
22/09/2017	2017	ES	320470	Male	Not applicable	White	9 to 11	Confirmed	Hunting/Fishing	Active Search	No	11	BRAZIL	110015	F + V	60 to 69 years	66	New Case
25/09/2017	2017	ES	320300	Male	Not applicable	Brown	5 to 8	Confirmed	NA	Passive Search	No	14	BRAZIL	140010	Vivax	30 to 39 years	38	New Case
26/09/2017	2017	ES	320120	Male	Not applicable	White	IGNORED	Confirmed	Mining	Active Search	No	13	BRAZIL	130000	Vivax	60 to 69 years	69	New Case
15/10/2017	2017	ES	320405	Male	Not applicable	Brown	5 to 8	Confirmed	IGNORED	CSV	No	11	BRAZIL	110013	Vivax	15 to 19 years	18	CSV
18/10/2017	2017	ES	320460	Male	Not applicable	Brown	1 to 4	Confirmed	Agriculture	Passive Search	No	32	BRAZIL	320460	Vivax	60 to 69 years	60	New Case
27/10/2017	2017	ES	320460	Male	Not applicable	White	NA	Confirmed	Agriculture	CSV	Yes	32	BRAZIL	320460	Vivax	60 to 69 years	68	CSV
04/11/2017	2017	ES	320500	Male	Not applicable	IGNORED	IGNORED	Confirmed	Others	Passive Search	Yes	32	BRAZIL	320460	Vivax	60 to 69 years	68	New Case
05/11/2017	2017	ES	320530	Male	Not applicable	IGNORED	9 to 11	Confirmed	Agriculture	Passive Search	Yes	32	BRAZIL	320460	Vivax	60 to 69 years	68	New Case
21/11/2017	2017	ES	320450	Male	Not applicable	White	5 to 8	Confirmed	Agriculture	Passive Search	Yes	32	BRAZIL	320450	Vivax	30 to 39 years	32	New Case
23/12/2017	2017	ES	320530	Male	Not applicable	White	12 or more	Confirmed	Traveler	Passive Search	No	NA	ANGOLA	NA	Vivax	40 to 49 years	41	New Case
03/01/2018	2018	ES	320500	Male	Not applicable	White	5 to 8	Confirmed	Others	Passive Search	No	32	BRAZIL	320450	Vivax	40 to 49 years	47	New Case
07/01/2018	2018	ES	320500	Male	Not applicable	White	12 or more	Confirmed	Others	Passive Search	No	NA	ANGOLA	NA	Falciparum	40 to 49 years	44	New Case
11/01/2018	2018	ES	320320	Male	Not applicable	Brown	5 to 8	Confirmed	Livestock	Passive Search	No	11	BRAZIL	110080	Vivax	20 to 29 years	20	New Case
11/01/2018	2018	ES	320130	Male	Not applicable	Brown	12 or more	Confirmed	Tourism	Active Search	Indetermined	NA	IGNORED	NA	Vivax	30 to 39 years	35	New Case
30/01/2018	2018	ES	320190	Male	Not applicable	White	1 to 4	Confirmed	Agriculture	Passive Search	Yes	32	BRAZIL	320190	Vivax	40 to 49 years	43	New Case
05/02/2018	2018	ES	320520	Male	Not applicable	White	1 to 4	Confirmed	Tourism	Active Search	No	32	BRAZIL	320190	Vivax	05 to 09 years	8	New Case
06/02/2018	2018	ES	320520	Male	Not applicable	Brown	NA	Confirmed	Tourism	Active Search	No	32	BRAZIL	320190	Vivax	40 to 49 years	41	New Case
25/03/2018	2018	ES	320530	Female	No	IGNORED	1 to 4	Confirmed	Domestic	Passive Search	No	32	BRAZIL	320450	Vivax	50 to 59 years	56	New Case
22/04/2018	2018	ES	320530	Female	Not applicable	White	IGNORED	Confirmed	Tourism	Passive Search	No	NA	MOZAMBIQUE	NA	V + FG	70 to 79 years	76	New Case
23/04/2018	2018	ES	320520	Male	Not applicable	NA	12 or more	Confirmed	IGNORED	Passive Search	No	13	BRAZIL	130006	Vivax	20 to 29 years	28	New Case
25/04/2018	2018	ES	320313	Male	Not applicable	White	5 to 8	Confirmed	Agriculture	Passive Search	Yes	32	BRAZIL	320313	Vivax	30 to 39 years	37	New Case
26/04/2018	2018	ES	320495	Male	Not applicable	White	1 to 4	Confirmed	Agriculture	Passive Search	No	32	BRAZIL	320460	Vivax	50 to 59 years	59	New Case
09/05/2018	2018	ES	320010	Female	No	White	5 to 8	Confirmed	Agriculture	Passive Search	Yes	32	BRAZIL	320010	Vivax	30 to 39 years	30	New Case
19/06/2018	2018	ES	320320	Male	Not applicable	Brown	IGNORED	Confirmed	IGNORED	Passive Search	No	11	BRAZIL	110020	Vivax	60 to 69 years	66	New Case
07/07/2018	2018	ES	320515	Female	No	White	NA	Confirmed	Agriculture	Active Search	Yes	32	BRAZIL	320515	F + FG	30 to 39 years	38	New Case
16/07/2018	2018	ES	320090	Female	No	Brown	5 to 8	Confirmed	Domestic	Active Search	Yes	32	BRAZIL	320090	Falciparum	20 to 29 years	21	New Case
30/07/2018	2018	ES	320515	Female	No	White	IGNORED	Confirmed	Agriculture	Active Search	Yes	32	BRAZIL	320515	F + FG	50 to 59 years	54	New Case
30/07/2018	2018	ES	320515	Male	Not applicable	White	IGNORED	Confirmed	Agriculture	Active Search	Yes	32	BRAZIL	320515	F + FG	50 to 59 years	59	New Case
30/07/2018	2018	ES	320515	Male	Not applicable	Brown	NA	Confirmed	Agriculture	Active Search	Yes	32	BRAZIL	320515	F + FG	30 to 39 years	37	New Case
31/07/2018	2018	ES	320390	Male	Not applicable	Black	IGNORED	Confirmed	Others	Active Search	Yes	32	BRAZIL	320515	Falciparum	70 to 79 years	75	New Case
01/08/2018	2018	ES	320515	Female	Not applicable	White	None	Confirmed	IGNORED	Active Search	Yes	32	BRAZIL	320515	Falciparum	70 to 79 years	70	New Case
01/08/2018	2018	ES	320515	Male	Not applicable	Brown	NA	Confirmed	IGNORED	Active Search	Yes	32	BRAZIL	320515	Falciparum	15 to 19 years	17	New Case
01/08/2018	2018	ES	320515	Male	Not applicable	Brown	NA	Confirmed	IGNORED	Active Search	Yes	32	BRAZIL	320515	Falciparum	50 to 59 years	54	New Case
01/08/2018	2018	ES	320515	Male	Not applicable	Brown	1 to 4	Confirmed	IGNORED	Active Search	Yes	32	BRAZIL	320515	F + FG	40 to 49 years	42	New Case
01/08/2018	2018	ES	320515	Male	Not applicable	Brown	IGNORED	Confirmed	Agriculture	Active Search	Yes	32	BRAZIL	320515	Falciparum	60 to 69 years	64	New Case
01/08/2018	2018	ES	320515	Male	Not applicable	Brown	IGNORED	Confirmed	IGNORED	Active Search	Yes	32	BRAZIL	320515	F + FG	40 to 49 years	42	New Case
01/08/2018	2018	ES	320515	Female	No	Brown	9 to 11	Confirmed	Others	Active Search	Yes	32	BRAZIL	320515	F + FG	50 to 59 years	56	New Case
01/08/2018	2018	ES	320515	Male	Not applicable	Brown	5 to 8	Confirmed	Others	Active Search	Yes	32	BRAZIL	320515	Falciparum	10 to 14 years	14	New Case
02/08/2018	2018	ES	320515	Male	Not applicable	Brown	IGNORED	Confirmed	IGNORED	Active Search	Yes	32	BRAZIL	320515	F + FG	20 to 29 years	24	New Case
02/08/2018	2018	ES	320515	Male	Not applicable	Brown	IGNORED	Confirmed	Agriculture	Active Search	Yes	32	BRAZIL	320515	F + FG	40 to 49 years	46	New Case
02/08/2018	2018	ES	320515	Male	Not applicable	White	NA	Confirmed	IGNORED	Active Search	Yes	32	BRAZIL	320515	F + FG	80 years ou mais	85	New Case
02/08/2018	2018	ES	320515	Male	Not applicable	White	IGNORED	Confirmed	IGNORED	Active Search	Yes	32	BRAZIL	320515	F + FG	50 to 59 years	54	New Case
02/08/2018	2018	ES	320515	Male	Not applicable	Brown	NA	Confirmed	Agriculture	Active Search	Yes	32	BRAZIL	320515	F + FG	60 to 69 years	63	New Case
02/08/2018	2018	ES	320090	Female	No	Black	9 to 11	Confirmed	Domestic	Active Search	Yes	32	BRAZIL	320090	F + FG	50 to 59 years	52	New Case
02/08/2018	2018	ES	320515	Male	Not applicable	Brown	IGNORED	Confirmed	Agriculture	Active Search	Yes	32	BRAZIL	320515	Falciparum	40 to 49 years	48	New Case
02/08/2018	2018	ES	320520	Female	Not applicable	Brown	IGNORED	Confirmed	Domestic	Active Search	Yes	32	BRAZIL	320515	Falciparum	80 years ou mais	81	New Case
02/08/2018	2018	ES	320515	Male	Not applicable	White	NA	Confirmed	Agriculture	Active Search	Yes	32	BRAZIL	320515	F + FG	60 to 69 years	60	New Case
02/08/2018	2018	ES	320515	Female	No	Brown	IGNORED	Confirmed	IGNORED	Active Search	Yes	32	BRAZIL	320515	Falciparum	60 to 69 years	60	New Case
02/08/2018	2018	ES	320515	Female	No	White	IGNORED	Confirmed	IGNORED	Active Search	Yes	32	BRAZIL	320515	F + FG	10 to 14 years	13	New Case
02/08/2018	2018	ES	320090	Male	Not applicable	Brown	5 to 8	Confirmed	Agriculture	Active Search	Yes	32	BRAZIL	320090	F + FG	60 to 69 years	63	New Case
02/08/2018	2018	ES	320090	Female	No	Brown	5 to 8	Confirmed	Domestic	Active Search	Yes	32	BRAZIL	320090	F + FG	40 to 49 years	48	New Case
02/08/2018	2018	ES	320515	Female	IGNORED	Black	NA	Confirmed	IGNORED	Active Search	Yes	32	BRAZIL	320515	Falciparum	30 to 39 years	39	New Case
02/08/2018	2018	ES	320515	Male	Not applicable	White	Not applicable	Confirmed	Agriculture	Active Search	Yes	32	BRAZIL	320515	F + FG	00 to 01 ano	NA	New Case
03/08/2018	2018	ES	320515	Male	Not applicable	Brown	1 to 4	Confirmed	Agriculture	Active Search	Yes	32	BRAZIL	320515	Falciparum	40 to 49 years	48	New Case
03/08/2018	2018	ES	320515	Male	Not applicable	Brown	NA	Confirmed	Agriculture	Active Search	Yes	32	BRAZIL	320515	F + FG	30 to 39 years	39	New Case
03/08/2018	2018	ES	320515	Female	No	Brown	NA	Confirmed	IGNORED	Active Search	Yes	32	BRAZIL	320515	F + FG	60 to 69 years	60	New Case
03/08/2018	2018	ES	320515	Male	Not applicable	Brown	IGNORED	Confirmed	IGNORED	Active Search	Yes	32	BRAZIL	320515	F + FG	30 to 39 years	35	New Case
03/08/2018	2018	ES	320515	Female	IGNORED	Brown	IGNORED	Confirmed	IGNORED	Active Search	Yes	32	BRAZIL	320515	F + FG	10 to 14 years	13	New Case
03/08/2018	2018	ES	320515	Female	No	Brown	5 to 8	Confirmed	IGNORED	Active Search	Yes	32	BRAZIL	320515	Falciparum	30 to 39 years	30	New Case
03/08/2018	2018	ES	320090	Female	No	White	5 to 8	Confirmed	IGNORED	Active Search	Yes	32	BRAZIL	320090	Falciparum	10 to 14 years	14	New Case
03/08/2018	2018	ES	320515	Male	Not applicable	Brown	9 to 11	Confirmed	Agriculture	Active Search	Yes	32	BRAZIL	320515	Falciparum	40 to 49 years	42	New Case
03/08/2018	2018	ES	320515	Male	Not applicable	Brown	Not applicable	Confirmed	IGNORED	Active Search	Yes	32	BRAZIL	320515	Falciparum	01 to 04 years	3	New Case
03/08/2018	2018	ES	320515	Female	No	Brown	IGNORED	Confirmed	Mining	Active Search	Yes	32	BRAZIL	320515	F + FG	10 to 14 years	11	New Case
03/08/2018	2018	ES	320515	Male	Not applicable	Brown	9 to 11	Confirmed	Agriculture	Active Search	Yes	32	BRAZIL	320515	F + FG	30 to 39 years	33	New Case
03/08/2018	2018	ES	320515	Male	Not applicable	Brown	5 to 8	Confirmed	Agriculture	Active Search	Yes	32	BRAZIL	320515	F + FG	30 to 39 years	39	New Case
03/08/2018	2018	ES	320515	Male	Not applicable	Brown	NA	Confirmed	IGNORED	Active Search	Yes	32	BRAZIL	320515	F + FG	60 to 69 years	62	New Case
03/08/2018	2018	ES	320515	Male	Not applicable	Brown	NA	Confirmed	Agriculture	Active Search	Yes	32	BRAZIL	320515	F + FG	30 to 39 years	31	New Case
03/08/2018	2018	ES	320515	Male	Not applicable	Brown	Not applicable	Confirmed	IGNORED	Active Search	Yes	32	BRAZIL	320515	F + FG	00 to 01 ano	0	New Case
03/08/2018	2018	ES	320515	Male	Not applicable	Brown	IGNORED	Confirmed	IGNORED	Active Search	Yes	32	BRAZIL	320515	Falciparum	50 to 59 years	58	New Case
03/08/2018	2018	ES	320515	Male	Not applicable	White	IGNORED	Confirmed	IGNORED	Active Search	Yes	32	BRAZIL	320515	Falciparum	05 to 09 years	9	New Case
03/08/2018	2018	ES	320515	Male	Not applicable	Black	NA	Confirmed	IGNORED	Active Search	Yes	32	BRAZIL	320515	Falciparum	60 to 69 years	61	New Case
03/08/2018	2018	ES	320515	Female	No	Brown	NA	Confirmed	Agriculture	Active Search	Yes	32	BRAZIL	320515	F + FG	50 to 59 years	56	New Case
03/08/2018	2018	ES	320515	Female	IGNORED	Brown	None	Confirmed	Agriculture	Active Search	Yes	32	BRAZIL	320515	F + FG	40 to 49 years	47	New Case
03/08/2018	2018	ES	320515	Male	Not applicable	White	NA	Confirmed	IGNORED	Active Search	Yes	32	BRAZIL	320090	F + FG	50 to 59 years	58	New Case
03/08/2018	2018	ES	320515	Male	Not applicable	White	IGNORED	Confirmed	IGNORED	Active Search	Yes	32	BRAZIL	320515	F + FG	15 to 19 years	15	New Case
03/08/2018	2018	ES	320515	Male	Not applicable	Brown	IGNORED	Confirmed	IGNORED	Active Search	Yes	32	BRAZIL	320515	Falciparum	10 to 14 years	12	New Case
03/08/2018	2018	ES	320515	Female	Not applicable	White	NA	Confirmed	Others	Active Search	Yes	32	BRAZIL	320515	Falciparum	70 to 79 years	70	New Case
03/08/2018	2018	ES	320320	Male	Not applicable	Black	5 to 8	Confirmed	Agriculture	Passive Search	No	32	BRAZIL	320515	FG	40 to 49 years	43	New Case
03/08/2018	2018	ES	320515	Male	Not applicable	Black	1 to 4	Confirmed	Agriculture	Active Search	Yes	32	BRAZIL	320515	Falciparum	30 to 39 years	30	New Case
03/08/2018	2018	ES	320515	Female	IGNORED	White	IGNORED	Confirmed	IGNORED	Active Search	Yes	32	BRAZIL	320515	Falciparum	20 to 29 years	27	New Case
03/08/2018	2018	ES	320515	Female	No	Brown	NA	Confirmed	IGNORED	Active Search	Yes	32	BRAZIL	320515	Falciparum	20 to 29 years	29	New Case
03/08/2018	2018	ES	320515	Male	Not applicable	Brown	NA	Confirmed	Agriculture	Active Search	Yes	32	BRAZIL	320515	F + FG	20 to 29 years	28	New Case
04/08/2018	2018	ES	320515	Male	Not applicable	White	IGNORED	Confirmed	IGNORED	Active Search	Yes	32	BRAZIL	320515	Falciparum	30 to 39 years	36	New Case
04/08/2018	2018	ES	320515	Male	Not applicable	Brown	IGNORED	Confirmed	IGNORED	Active Search	Yes	32	BRAZIL	320090	F + FG	40 to 49 years	41	New Case
04/08/2018	2018	ES	320515	Male	Not applicable	White	NA	Confirmed	Agriculture	Active Search	Yes	32	BRAZIL	320515	Falciparum	50 to 59 years	59	New Case
04/08/2018	2018	ES	320515	Female	No	Brown	IGNORED	Confirmed	IGNORED	Active Search	Yes	32	BRAZIL	320515	Falciparum	40 to 49 years	45	New Case
04/08/2018	2018	ES	320515	Female	IGNORED	Brown	IGNORED	Confirmed	Domestic	Active Search	Yes	32	BRAZIL	320515	F + FG	30 to 39 years	38	New Case
04/08/2018	2018	ES	320515	Male	Not applicable	Brown	IGNORED	Confirmed	IGNORED	Active Search	Yes	32	BRAZIL	320515	F + FG	50 to 59 years	51	New Case
04/08/2018	2018	ES	320515	Male	Not applicable	Black	NA	Confirmed	IGNORED	Active Search	Yes	32	BRAZIL	320515	F + FG	50 to 59 years	56	New Case
05/08/2018	2018	ES	320515	Female	No	Brown	IGNORED	Confirmed	IGNORED	Active Search	Yes	32	BRAZIL	320515	Falciparum	10 to 14 years	12	New Case
05/08/2018	2018	ES	320515	Female	IGNORED	Brown	5 to 8	Confirmed	Agriculture	Active Search	Yes	32	BRAZIL	320515	F + FG	20 to 29 years	20	New Case
05/08/2018	2018	ES	320090	Male	Not applicable	White	1 to 4	Confirmed	Others	Active Search	Yes	32	BRAZIL	320090	F + FG	70 to 79 years	73	New Case
05/08/2018	2018	ES	320515	Male	Not applicable	Brown	NA	Confirmed	IGNORED	Active Search	Yes	32	BRAZIL	320515	F + FG	40 to 49 years	46	New Case
05/08/2018	2018	ES	320515	Male	Not applicable	Brown	IGNORED	Confirmed	IGNORED	Active Search	Yes	32	BRAZIL	320515	Falciparum	20 to 29 years	24	New Case
05/08/2018	2018	ES	320515	Male	Not applicable	Brown	NA	Confirmed	IGNORED	Active Search	Yes	32	BRAZIL	320515	F + FG	40 to 49 years	40	New Case
05/08/2018	2018	ES	320515	Female	No	Brown	NA	Confirmed	IGNORED	Active Search	Yes	32	BRAZIL	320515	F + FG	40 to 49 years	46	New Case
05/08/2018	2018	ES	320515	Female	No	Brown	5 to 8	Confirmed	Agriculture	Active Search	Yes	32	BRAZIL	320515	F + FG	50 to 59 years	51	New Case
06/08/2018	2018	ES	320515	Male	Not applicable	White	IGNORED	Confirmed	IGNORED	Active Search	Yes	32	BRAZIL	320515	F + FG	30 to 39 years	38	New Case
06/08/2018	2018	ES	320515	Female	Not applicable	White	Not applicable	Confirmed	IGNORED	Active Search	Yes	32	BRAZIL	320515	F + FG	01 to 04 years	3	New Case
06/08/2018	2018	ES	320515	Male	Not applicable	Black	NA	Confirmed	IGNORED	Active Search	Yes	32	BRAZIL	320515	F + FG	30 to 39 years	36	New Case
06/08/2018	2018	ES	320515	Female	No	White	9 to 11	Confirmed	Agriculture	Active Search	Yes	32	BRAZIL	320515	F + FG	40 to 49 years	45	New Case
06/08/2018	2018	ES	320515	Male	Not applicable	Brown	None	Confirmed	Agriculture	Active Search	Yes	32	BRAZIL	320515	F + FG	70 to 79 years	73	New Case
06/08/2018	2018	ES	320515	Male	Not applicable	White	NA	Confirmed	IGNORED	Active Search	Yes	32	BRAZIL	320515	Falciparum	20 to 29 years	24	New Case
06/08/2018	2018	ES	320515	Female	No	White	IGNORED	Confirmed	IGNORED	Active Search	Yes	32	BRAZIL	320515	F + FG	10 to 14 years	14	New Case
06/08/2018	2018	ES	320090	Male	Not applicable	Brown	5 to 8	Confirmed	Mining	Active Search	Yes	32	BRAZIL	320090	Falciparum	50 to 59 years	58	New Case
06/08/2018	2018	ES	320090	Female	No	White	5 to 8	Confirmed	Domestic	Active Search	Yes	32	BRAZIL	320090	F + FG	30 to 39 years	31	New Case
06/08/2018	2018	ES	320090	Male	Not applicable	Brown	5 to 8	Confirmed	Agriculture	Active Search	Yes	32	BRAZIL	320090	F + FG	40 to 49 years	44	New Case
06/08/2018	2018	ES	320090	Male	Not applicable	Brown	5 to 8	Confirmed	IGNORED	Active Search	Yes	32	BRAZIL	320090	F + FG	60 to 69 years	60	New Case
06/08/2018	2018	ES	320515	Female	Not applicable	Brown	Not applicable	Confirmed	IGNORED	Active Search	Yes	32	BRAZIL	320515	F + FG	01 to 04 years	2	New Case
06/08/2018	2018	ES	320515	Male	Not applicable	Brown	1 to 4	Confirmed	Agriculture	Active Search	Yes	32	BRAZIL	320515	F + FG	50 to 59 years	56	New Case
06/08/2018	2018	ES	320515	Male	Not applicable	White	IGNORED	Confirmed	Agriculture	Active Search	Yes	32	BRAZIL	320515	F + FG	50 to 59 years	50	New Case
06/08/2018	2018	ES	320515	Female	IGNORED	Brown	IGNORED	Confirmed	IGNORED	Active Search	Yes	32	BRAZIL	320515	F + FG	20 to 29 years	22	New Case
06/08/2018	2018	ES	320515	Male	Not applicable	Brown	NA	Confirmed	Agriculture	Active Search	Yes	32	BRAZIL	320515	F + FG	60 to 69 years	61	New Case
06/08/2018	2018	ES	320090	Female	Not applicable	Brown	5 to 8	Confirmed	Domestic	Active Search	Yes	32	BRAZIL	320090	Falciparum	60 to 69 years	61	New Case
06/08/2018	2018	ES	320090	Female	No	White	5 to 8	Confirmed	Domestic	Active Search	Yes	32	BRAZIL	320090	Falciparum	40 to 49 years	40	New Case
06/08/2018	2018	ES	320515	Female	IGNORED	Brown	5 to 8	Confirmed	IGNORED	Active Search	Yes	32	BRAZIL	320515	F + FG	30 to 39 years	32	New Case
06/08/2018	2018	ES	320515	Male	Not applicable	Brown	NA	Confirmed	IGNORED	Active Search	Yes	32	BRAZIL	320515	F + FG	10 to 14 years	14	New Case
06/08/2018	2018	ES	320515	Female	No	Brown	5 to 8	Confirmed	Agriculture	Active Search	Yes	32	BRAZIL	320515	Falciparum	40 to 49 years	49	New Case
06/08/2018	2018	ES	320515	Female	No	Brown	IGNORED	Confirmed	Agriculture	Active Search	Yes	32	BRAZIL	320515	F + FG	20 to 29 years	23	New Case
06/08/2018	2018	ES	320515	Female	No	White	None	Confirmed	Agriculture	Active Search	Yes	32	BRAZIL	320515	Falciparum	50 to 59 years	55	New Case
06/08/2018	2018	ES	320515	Female	No	Brown	NA	Confirmed	IGNORED	Active Search	Yes	32	BRAZIL	320515	F + FG	50 to 59 years	51	New Case
07/08/2018	2018	ES	320515	Female	IGNORED	White	1 to 4	Confirmed	Agriculture	Active Search	Yes	32	BRAZIL	320515	F + FG	40 to 49 years	44	New Case
07/08/2018	2018	ES	320515	Male	Not applicable	Brown	5 to 8	Confirmed	Agriculture	Active Search	Yes	32	BRAZIL	320515	F + FG	30 to 39 years	32	New Case
07/08/2018	2018	ES	320515	Female	IGNORED	Brown	IGNORED	Confirmed	IGNORED	Active Search	Yes	32	BRAZIL	320090	F + FG	30 to 39 years	37	New Case
07/08/2018	2018	ES	320515	Male	Not applicable	Brown	IGNORED	Confirmed	IGNORED	Active Search	Yes	32	BRAZIL	320515	F + FG	70 to 79 years	71	New Case
07/08/2018	2018	ES	320515	Female	No	Brown	IGNORED	Confirmed	Agriculture	Active Search	Yes	32	BRAZIL	320515	F + FG	40 to 49 years	49	New Case
08/08/2018	2018	ES	320515	Male	Not applicable	Black	NA	Confirmed	IGNORED	Active Search	Yes	32	BRAZIL	320515	F + FG	40 to 49 years	43	New Case
08/08/2018	2018	ES	320515	Female	No	Brown	9 to 11	Confirmed	IGNORED	Active Search	Yes	32	BRAZIL	320515	F + FG	15 to 19 years	15	New Case
08/08/2018	2018	ES	320515	Male	Not applicable	Brown	1 to 4	Confirmed	Agriculture	Active Search	Yes	32	BRAZIL	320515	F + FG	20 to 29 years	20	New Case
08/08/2018	2018	ES	320515	Male	Not applicable	Brown	IGNORED	Confirmed	Agriculture	Active Search	Yes	32	BRAZIL	320515	F + FG	30 to 39 years	36	New Case
08/08/2018	2018	ES	320515	Male	Not applicable	Brown	NA	Confirmed	IGNORED	Active Search	Yes	32	BRAZIL	320515	Falciparum	30 to 39 years	32	New Case
09/08/2018	2018	ES	320515	Male	Not applicable	Brown	NA	Confirmed	IGNORED	Active Search	Yes	32	BRAZIL	320515	Falciparum	30 to 39 years	36	New Case
09/08/2018	2018	ES	320515	Male	Not applicable	Brown	IGNORED	Confirmed	IGNORED	Active Search	Yes	32	BRAZIL	320515	F + FG	20 to 29 years	27	New Case
09/08/2018	2018	ES	320090	Male	Not applicable	Brown	5 to 8	Confirmed	Agriculture	Active Search	Yes	32	BRAZIL	320090	F + FG	40 to 49 years	49	New Case
10/08/2018	2018	ES	320090	Male	Not applicable	Brown	Not applicable	Confirmed	Domestic	Active Search	Yes	32	BRAZIL	320090	Falciparum	01 to 04 years	4	New Case
11/08/2018	2018	ES	320090	Male	Not applicable	Brown	5 to 8	Confirmed	IGNORED	Active Search	Yes	32	BRAZIL	320090	Falciparum	10 to 14 years	13	New Case
13/08/2018	2018	ES	320515	Female	No	White	5 to 8	Confirmed	Others	Active Search	Yes	32	BRAZIL	320515	Falciparum	10 to 14 years	14	New Case
13/08/2018	2018	ES	320515	Male	Not applicable	White	IGNORED	Confirmed	NA	Active Search	Yes	32	BRAZIL	320515	F + FG	30 to 39 years	38	New Case
13/08/2018	2018	ES	320515	Female	No	Brown	None	Confirmed	IGNORED	Active Search	Yes	32	BRAZIL	320090	Falciparum	70 to 79 years	78	New Case
13/08/2018	2018	ES	320515	Male	Not applicable	Brown	5 to 8	Confirmed	Agriculture	Active Search	Yes	32	BRAZIL	320515	F + FG	20 to 29 years	20	New Case
14/08/2018	2018	ES	320515	Male	Not applicable	Brown	None	Confirmed	Agriculture	Active Search	Yes	32	BRAZIL	320515	Falciparum	50 to 59 years	55	New Case
14/08/2018	2018	ES	320515	Female	IGNORED	Brown	1 to 4	Confirmed	Agriculture	Active Search	Yes	32	BRAZIL	320090	F + FG	40 to 49 years	45	New Case
15/08/2018	2018	ES	320515	Female	IGNORED	Brown	IGNORED	Confirmed	IGNORED	Active Search	Yes	32	BRAZIL	320515	Falciparum	10 to 14 years	11	New Case
15/08/2018	2018	ES	320515	Male	Not applicable	IGNORED	IGNORED	Confirmed	IGNORED	Active Search	Yes	32	BRAZIL	320515	Falciparum	15 to 19 years	16	New Case
16/08/2018	2018	ES	320515	Female	No	White	IGNORED	Confirmed	Agriculture	Active Search	Yes	32	BRAZIL	320515	Falciparum	40 to 49 years	49	New Case
16/08/2018	2018	ES	320515	Male	Not applicable	Brown	9 to 11	Confirmed	IGNORED	Active Search	Yes	32	BRAZIL	320515	Falciparum	30 to 39 years	32	New Case
17/08/2018	2018	ES	320515	Male	Not applicable	Brown	IGNORED	Confirmed	IGNORED	Active Search	Yes	32	BRAZIL	320515	Falciparum	30 to 39 years	35	New Case
17/08/2018	2018	ES	320515	Male	Not applicable	Brown	1 to 4	Confirmed	IGNORED	Active Search	Yes	32	BRAZIL	320090	Falciparum	15 to 19 years	19	New Case
17/08/2018	2018	ES	320515	Male	Not applicable	White	IGNORED	Confirmed	IGNORED	Active Search	Yes	32	BRAZIL	320515	Falciparum	20 to 29 years	24	New Case
17/08/2018	2018	ES	320515	Female	No	White	IGNORED	Confirmed	IGNORED	Active Search	Yes	32	BRAZIL	320515	Falciparum	50 to 59 years	57	New Case
17/08/2018	2018	ES	320515	Male	Not applicable	White	IGNORED	Confirmed	Others	Active Search	Yes	32	BRAZIL	320515	Falciparum	10 to 14 years	10	New Case
17/08/2018	2018	ES	320515	Male	Not applicable	White	IGNORED	Confirmed	IGNORED	Active Search	Yes	32	BRAZIL	320515	Falciparum	60 to 69 years	64	New Case
18/08/2018	2018	ES	320090	Male	Not applicable	Brown	5 to 8	Indetermined	Others	Active Search	NA	NA	IGNORED	NA	Falciparum	10 to 14 years	12	New Case
19/08/2018	2018	ES	320515	Female	IGNORED	White	IGNORED	Confirmed	Others	Active Search	Yes	32	BRAZIL	320515	Falciparum	10 to 14 years	11	New Case
21/08/2018	2018	ES	320515	Female	IGNORED	Brown	IGNORED	Descarted	IGNORED	Active Search	NA	NA	IGNORED	NA	Falciparum	20 to 29 years	29	New Case
24/08/2018	2018	ES	320090	Female	No	Brown	5 to 8	Confirmed	Mining	Active Search	Yes	32	BRAZIL	320090	Falciparum	15 to 19 years	15	New Case
28/08/2018	2018	ES	320515	Male	Not applicable	Brown	IGNORED	Confirmed	Agriculture	Active Search	Yes	32	BRAZIL	320515	Falciparum	40 to 49 years	43	New Case
03/09/2018	2018	ES	320515	Female	IGNORED	Brown	1 to 4	Confirmed	Mining	Active Search	Yes	32	BRAZIL	320515	Falciparum	30 to 39 years	39	New Case
10/09/2018	2018	ES	320090	Female	No	Brown	9 to 11	Confirmed	Mining	Active Search	Yes	32	BRAZIL	320090	F + FG	20 to 29 years	27	New Case
12/09/2018	2018	ES	320515	Female	No	Brown	1 to 4	Confirmed	Tourism	Active Search	Yes	32	BRAZIL	320515	F + FG	60 to 69 years	62	New Case
17/09/2018	2018	ES	320515	Female	Not applicable	White	Not applicable	Confirmed	Mining	Active Search	Yes	32	BRAZIL	320515	Falciparum	00 to 01 ano	0	New Case
20/09/2018	2018	ES	320515	Male	Not applicable	Brown	IGNORED	Confirmed	Mining	Active Search	Yes	32	BRAZIL	320515	Falciparum	20 to 29 years	20	New Case
20/09/2018	2018	ES	320515	Female	Not applicable	Brown	Not applicable	Confirmed	Mining	Active Search	Yes	32	BRAZIL	320515	Falciparum	01 to 04 years	3	New Case
26/12/2018	2018	ES	320210	Male	Not applicable	Brown	IGNORED	Confirmed	Traveler	CSV	No	11	BRAZIL	110020	Vivax	40 to 49 years	44	CSV
21/01/2019	2019	ES	320515	Female	IGNORED	White	IGNORED	Confirmed	Tourism	Active Search	No	11	BRAZIL	110002	F + FG	20 to 29 years	25	New Case
19/02/2019	2019	ES	320460	Male	Not applicable	White	NA	Confirmed	NA	Passive Search	No	11	BRAZIL	110020	Vivax	40 to 49 years	44	New Case
27/02/2019	2019	ES	320470	Male	Not applicable	Brown	9 to 11	Confirmed	Tourism	Passive Search	No	13	BRAZIL	130170	Falciparum	30 to 39 years	30	New Case
26/03/2019	2019	ES	320320	Male	Not applicable	White	1 to 4	Confirmed	NA	Passive Search	No	11	BRAZIL	110013	Falciparum	60 to 69 years	60	New Case
18/04/2019	2019	ES	320470	Female	No	Brown	9 to 11	Confirmed	Tourism	Active Search	No	13	BRAZIL	130170	Vivax	30 to 39 years	30	New Case
22/04/2019	2019	ES	320530	Male	Not applicable	White	9 to 11	Confirmed	Others	Passive Search	No	32	BRAZIL	320460	Vivax	60 to 69 years	66	New Case
29/04/2019	2019	ES	320320	Female	No	Yellow	9 to 11	Confirmed	Domestic	Passive Search	No	11	BRAZIL	110013	Falciparum	20 to 29 years	24	New Case
23/05/2019	2019	ES	320460	Male	Not applicable	White	NA	Confirmed	Agriculture	Passive Search	No	32	BRAZIL	320470	Vivax	20 to 29 years	24	New Case
28/05/2019	2019	ES	320450	Male	Not applicable	White	IGNORED	Descarted	Agriculture	CSV	NA	NA	IGNORED	NA	Vivax	30 to 39 years	33	CSV
28/05/2019	2019	ES	320500	Male	Not applicable	Brown	1 to 4	Confirmed	Others	Passive Search	No	11	BRAZIL	110020	Vivax	60 to 69 years	61	New Case
17/06/2019	2019	ES	320500	Male	Not applicable	Brown	IGNORED	Confirmed	Others	Passive Search	Indetermined	NA	IGNORED	NA	Falciparum	60 to 69 years	63	New Case
28/06/2019	2019	ES	320320	Female	No	White	9 to 11	Confirmed	Domestic	Passive Search	No	11	BRAZIL	110013	Vivax	20 to 29 years	25	New Case
02/08/2019	2019	ES	320530	Male	Not applicable	IGNORED	12 or more	Confirmed	Traveler	Passive Search	No	NA	SOUTH AFRICA	NA	Falciparum	60 to 69 years	60	New Case
12/08/2019	2019	ES	320515	Male	Not applicable	White	NA	Confirmed	Tourism	Active Search	No	11	BRAZIL	110094	Vivax	20 to 29 years	28	New Case
11/09/2019	2019	ES	320520	Male	Not applicable	Brown	5 to 8	Confirmed	Traveler	Passive Search	No	11	BRAZIL	110003	Vivax	40 to 49 years	42	New Case
12/09/2019	2019	ES	320316	Male	Not applicable	White	1 to 4	Indetermined	Agriculture	Passive Search	No	32	BRAZIL	320460	Ovale	60 to 69 years	69	New Case
23/09/2019	2019	ES	320470	Male	Not applicable	White	9 to 11	Confirmed	Agriculture	Passive Search	No	11	BRAZIL	110094	Vivax	30 to 39 years	35	New Case
24/10/2019	2019	ES	320320	Male	Not applicable	White	5 to 8	Confirmed	NA	Passive Search	No	11	BRAZIL	110013	Vivax	30 to 39 years	36	New Case
11/11/2019	2019	ES	320530	Male	Not applicable	IGNORED	5 to 8	Confirmed	Constructor	Passive Search	No	15	BRAZIL	150360	Vivax	20 to 29 years	29	New Case
02/12/2019	2019	ES	320470	Male	Not applicable	Brown	9 to 11	Confirmed	Pannig	Passive Search	No	51	BRAZIL	510140	Vivax	20 to 29 years	27	New Case
12/12/2019	2019	ES	320090	Female	No	White	IGNORED	Confirmed	IGNORED	Passive Search	No	13	BRAZIL	130370	Vivax	30 to 39 years	31	New Case
12/12/2019	2019	ES	320090	Female	Not applicable	White	Not applicable	Confirmed	IGNORED	Passive Search	No	13	BRAZIL	130370	Vivax	00 to 01 ano	0	New Case
13/12/2019	2019	ES	320500	Male	Not applicable	White	IGNORED	Confirmed	Others	Passive Search	No	NA	BOLIVIA	NA	Vivax	40 to 49 years	46	New Case
23/12/2019	2019	ES	320520	Female	No	White	12 or more	Confirmed	Domestic	Passive Search	No	13	BRAZIL	130380	Vivax	20 to 29 years	29	New Case
01/01/2011	2011	GO	520870	Male	Not applicable	Brown	5 to 8	Confirmed	Others	Passive Search	Indetermined	NA	IGNORED	NA	Vivax	15 to 19 years	17	New Case
07/01/2011	2011	GO	520870	Male	Not applicable	Brown	5 to 8	Confirmed	Traveler	Active Search	No	11	BRAZIL	110045	Vivax	30 to 39 years	38	New Case
07/01/2011	2011	GO	520910	Male	Not applicable	Brown	5 to 8	Descarted	NA	Passive Search	NA	NA	IGNORED	NA	F + FG	30 to 39 years	38	New Case
09/01/2011	2011	GO	520870	Male	Not applicable	Brown	IGNORED	Confirmed	Others	Passive Search	No	15	BRAZIL	150140	Vivax	30 to 39 years	34	New Case
17/01/2011	2011	GO	522185	Male	Not applicable	Brown	IGNORED	Confirmed	Agriculture	Active Search	No	11	BRAZIL	110012	Vivax	20 to 29 years	21	New Case
18/01/2011	2011	GO	520440	Male	Not applicable	Yellow	5 to 8	Confirmed	Traveler	Passive Search	No	11	BRAZIL	110020	Vivax	30 to 39 years	33	New Case
31/01/2011	2011	GO	520400	Male	Not applicable	Brown	IGNORED	Indetermined	Tourism	CSV	No	NA	BRAZIL	NA	Ovale	20 to 29 years	22	CSV
05/02/2011	2011	GO	520870	Male	Not applicable	Brown	9 to 11	Confirmed	Others	Passive Search	No	15	BRAZIL	150140	Vivax	50 to 59 years	54	New Case
07/02/2011	2011	GO	521760	Male	Not applicable	White	5 to 8	Confirmed	Pannig	CSV	No	14	BRAZIL	140010	FG	20 to 29 years	27	CSV
07/02/2011	2011	GO	520870	Male	Not applicable	Brown	5 to 8	Confirmed	Traveler	Active Search	No	11	BRAZIL	110020	Vivax	15 to 19 years	19	New Case
16/02/2011	2011	DF	530010	Male	Not applicable	Brown	IGNORED	Confirmed	Pannig	Active Search	Indetermined	NA	IGNORED	NA	FG	20 to 29 years	27	New Case
22/02/2011	2011	GO	521295	Female	Not applicable	White	9 to 11	Confirmed	Domestic	Active Search	Yes	52	BRAZIL	521295	Falciparum	40 to 49 years	46	New Case
22/02/2011	2011	GO	520870	Male	Not applicable	Brown	9 to 11	Confirmed	Traveler	Passive Search	No	NA	SOUTH AFRICA	NA	Vivax	50 to 59 years	59	New Case
23/02/2011	2011	GO	522040	Male	Not applicable	White	NA	Confirmed	Agriculture	Passive Search	No	11	BRAZIL	110020	Vivax	30 to 39 years	31	New Case
03/03/2011	2011	DF	530010	Male	Not applicable	White	12 or more	Confirmed	Others	Active Search	No	11	BRAZIL	110000	Vivax	30 to 39 years	32	New Case
21/03/2011	2011	GO	520870	Male	Not applicable	Brown	5 to 8	Confirmed	Agriculture	Passive Search	No	11	BRAZIL	110020	Vivax	20 to 29 years	20	New Case
04/04/2011	2011	GO	520025	Female	No	Brown	5 to 8	Confirmed	Domestic	Active Search	No	11	BRAZIL	110020	Vivax	20 to 29 years	21	New Case
04/04/2011	2011	GO	520870	Male	Not applicable	Brown	IGNORED	Confirmed	Others	Passive Search	No	15	BRAZIL	150140	Vivax	50 to 59 years	53	New Case
06/04/2011	2011	GO	521800	Male	Not applicable	Black	5 to 8	Confirmed	Constructor	Active Search	No	16	BRAZIL	160050	Vivax	15 to 19 years	19	New Case
07/04/2011	2011	GO	520870	Male	Not applicable	Brown	5 to 8	Confirmed	Others	Passive Search	No	15	BRAZIL	150000	Vivax	20 to 29 years	28	New Case
11/04/2011	2011	GO	520551	Male	Not applicable	Brown	9 to 11	Confirmed	Traveler	Active Search	No	11	BRAZIL	110020	Vivax	30 to 39 years	30	New Case
16/04/2011	2011	GO	520870	Male	Not applicable	Brown	9 to 11	Confirmed	NA	Passive Search	No	NA	GUYANA	NA	Vivax	20 to 29 years	27	New Case
18/04/2011	2011	GO	520870	Female	No	IGNORED	IGNORED	Confirmed	Others	Passive Search	No	NA	ANGOLA	NA	Vivax	40 to 49 years	46	New Case
23/04/2011	2011	GO	520870	Female	No	Brown	5 to 8	Confirmed	Domestic	Passive Search	No	15	BRAZIL	150000	Vivax	20 to 29 years	27	New Case
02/05/2011	2011	GO	520870	Male	Not applicable	Brown	5 to 8	Confirmed	Agriculture	Passive Search	No	NA	FRENCH GUIANA	NA	Vivax	30 to 39 years	33	New Case
03/05/2011	2011	GO	520870	Male	Not applicable	Brown	5 to 8	Confirmed	Agriculture	Passive Search	No	15	BRAZIL	150140	Falciparum	40 to 49 years	46	New Case
05/05/2011	2011	GO	520870	Male	Not applicable	Brown	IGNORED	Confirmed	Agriculture	Passive Search	No	15	BRAZIL	150000	Vivax	30 to 39 years	39	New Case
14/05/2011	2011	GO	520870	Male	Not applicable	Brown	5 to 8	Confirmed	Agriculture	Passive Search	No	11	BRAZIL	110147	F + V	50 to 59 years	58	New Case
20/05/2011	2011	GO	520110	Male	Not applicable	Brown	9 to 11	Confirmed	Traveler	Active Search	No	11	BRAZIL	110020	Vivax	20 to 29 years	24	New Case
24/05/2011	2011	GO	521308	Male	Not applicable	Brown	IGNORED	Confirmed	Constructor	Active Search	No	11	BRAZIL	110020	Vivax	30 to 39 years	35	New Case
30/05/2011	2011	GO	520870	Male	Not applicable	White	IGNORED	Confirmed	Constructor	Active Search	No	11	BRAZIL	110020	Falciparum	20 to 29 years	22	New Case
31/05/2011	2011	GO	521930	Male	Not applicable	Brown	5 to 8	Confirmed	Constructor	Passive Search	No	11	BRAZIL	110020	Vivax	20 to 29 years	25	New Case
07/06/2011	2011	GO	520870	Male	Not applicable	Brown	IGNORED	Confirmed	Traveler	Passive Search	No	15	BRAZIL	150360	Vivax	50 to 59 years	56	New Case
14/06/2011	2011	DF	530010	Female	No	White	1 to 4	Confirmed	Traveler	Passive Search	No	11	BRAZIL	110020	Vivax	40 to 49 years	43	New Case
18/06/2011	2011	GO	520870	Male	Not applicable	Black	IGNORED	Confirmed	Others	Passive Search	No	NA	FRENCH GUIANA	NA	Vivax	30 to 39 years	32	New Case
27/06/2011	2011	GO	520870	Male	Not applicable	Brown	NA	Confirmed	IGNORED	Passive Search	No	11	BRAZIL	110020	Vivax	30 to 39 years	39	New Case
01/07/2011	2011	GO	522050	Male	Not applicable	White	1 to 4	Confirmed	Constructor	Passive Search	No	NA	FRANCE	NA	Vivax	40 to 49 years	42	New Case
18/07/2011	2011	GO	520870	Male	Not applicable	IGNORED	12 or more	Confirmed	Others	Passive Search	Indetermined	NA	IGNORED	NA	Vivax	50 to 59 years	54	New Case
31/07/2011	2011	GO	521308	Female	Not applicable	Indigenous	1 to 4	Confirmed	Tourism	Active Search	No	11	BRAZIL	110012	Vivax	15 to 19 years	19	New Case
01/08/2011	2011	GO	521850	Male	Not applicable	Brown	NA	Confirmed	IGNORED	Passive Search	Yes	52	BRAZIL	521850	Vivax	40 to 49 years	44	New Case
01/08/2011	2011	GO	520450	Female	No	White	9 to 11	Confirmed	Tourism	Passive Search	No	13	BRAZIL	130260	Vivax	50 to 59 years	54	New Case
03/08/2011	2011	GO	521850	Male	Not applicable	White	NA	Confirmed	Mining	Passive Search	No	52	BRAZIL	521850	Vivax	40 to 49 years	44	New Case
13/08/2011	2011	GO	520870	Male	Not applicable	Brown	9 to 11	Confirmed	Tourism	Passive Search	No	13	BRAZIL	130260	Vivax	15 to 19 years	16	New Case
24/08/2011	2011	GO	520870	Female	Not applicable	Brown	IGNORED	Confirmed	Agriculture	Passive Search	No	NA	VENEZUELA	NA	Falciparum	20 to 29 years	26	New Case
25/08/2011	2011	GO	520870	Male	Not applicable	Brown	9 to 11	Confirmed	Others	Passive Search	No	NA	FRENCH GUIANA	NA	Vivax	15 to 19 years	18	New Case
25/08/2011	2011	GO	520870	Male	Not applicable	Brown	5 to 8	Confirmed	Others	Passive Search	No	21	BRAZIL	210160	Vivax	20 to 29 years	21	New Case
29/08/2011	2011	GO	520140	Female	No	Brown	1 to 4	Confirmed	Others	Passive Search	No	15	BRAZIL	150060	Vivax	30 to 39 years	33	New Case
29/08/2011	2011	GO	520870	Male	Not applicable	Brown	IGNORED	Confirmed	Others	Passive Search	No	NA	FRENCH GUIANA	NA	Falciparum	30 to 39 years	34	New Case
14/09/2011	2011	PE	261160	Male	Not applicable	White	1 to 4	Descarted	Others	Active Search	NA	NA	IGNORED	NA	Vivax	70 to 79 years	73	New Case
13/10/2011	2011	GO	520870	Male	Not applicable	IGNORED	IGNORED	Confirmed	Hunting/Fishing	Passive Search	No	11	BRAZIL	110020	Vivax	50 to 59 years	52	New Case
14/10/2011	2011	GO	520870	Male	Not applicable	White	IGNORED	Confirmed	Others	Passive Search	No	NA	SOMALIA	NA	Falciparum	40 to 49 years	42	New Case
14/10/2011	2011	GO	520995	Male	Not applicable	Brown	IGNORED	Confirmed	Pannig	Passive Search	No	NA	GUYANA	NA	Vivax	30 to 39 years	32	New Case
24/10/2011	2011	GO	521880	Male	Not applicable	Brown	IGNORED	Confirmed	Others	Active Search	No	41	BRAZIL	410275	Vivax	20 to 29 years	29	New Case
25/10/2011	2011	GO	520870	Male	Not applicable	White	9 to 11	Confirmed	Mining	Passive Search	Indetermined	NA	IGNORED	NA	Vivax	20 to 29 years	28	New Case
31/10/2011	2011	GO	520870	Female	No	Brown	9 to 11	Confirmed	Traveler	Passive Search	No	15	BRAZIL	150140	Vivax	10 to 14 years	14	New Case
06/11/2011	2011	GO	520870	Male	Not applicable	Brown	5 to 8	Confirmed	Others	Passive Search	No	NA	FRENCH GUIANA	NA	Falciparum	30 to 39 years	31	New Case
08/11/2011	2011	GO	520870	Male	Not applicable	Brown	12 or more	Confirmed	Others	Passive Search	No	13	BRAZIL	130260	Vivax	30 to 39 years	30	New Case
08/11/2011	2011	GO	521308	Male	Not applicable	White	IGNORED	Indetermined	Constructor	Active Search	NA	NA	IGNORED	NA	Vivax	30 to 39 years	33	New Case
11/11/2011	2011	GO	521180	Male	Not applicable	Brown	5 to 8	Confirmed	Traveler	Active Search	No	15	BRAZIL	150360	Falciparum	50 to 59 years	50	New Case
16/11/2011	2011	GO	520870	Male	Not applicable	White	12 or more	Confirmed	Others	Passive Search	No	11	BRAZIL	110020	Vivax	60 to 69 years	63	New Case
18/11/2011	2011	GO	521308	Female	No	Brown	9 to 11	Indetermined	Traveler	Active Search	NA	NA	IGNORED	NA	Vivax	20 to 29 years	24	New Case
28/11/2011	2011	GO	520910	Male	Not applicable	White	IGNORED	Confirmed	Traveler	Active Search	No	11	BRAZIL	110020	Vivax	30 to 39 years	32	New Case
28/11/2011	2011	GO	520870	Male	Not applicable	Brown	5 to 8	Confirmed	NA	Passive Search	No	11	BRAZIL	110020	Vivax	30 to 39 years	32	New Case
04/12/2011	2011	GO	520870	Female	No	Brown	9 to 11	Confirmed	Tourism	Passive Search	Indetermined	NA	IGNORED	NA	Vivax	40 to 49 years	44	New Case
12/12/2011	2011	GO	521880	Female	IGNORED	White	NA	Indetermined	Others	Passive Search	No	NA	ANGOLA	NA	FG	50 to 59 years	59	New Case
20/12/2011	2011	GO	520870	Male	Not applicable	IGNORED	9 to 11	Confirmed	Others	Passive Search	No	11	BRAZIL	110020	Vivax	30 to 39 years	33	New Case
21/12/2011	2011	GO	520870	Male	Not applicable	Brown	5 to 8	Confirmed	Others	Passive Search	No	NA	GUYANA	NA	Vivax	20 to 29 years	24	New Case
28/12/2011	2011	GO	521308	Male	Not applicable	Black	1 to 4	Indetermined	Others	Active Search	NA	NA	IGNORED	NA	Vivax	20 to 29 years	28	New Case
01/01/2012	2012	GO	520870	Female	No	Brown	9 to 11	Confirmed	Tourism	Passive Search	No	51	BRAZIL	510000	Vivax	20 to 29 years	20	New Case
02/01/2012	2012	GO	520870	Male	Not applicable	Brown	1 to 4	Confirmed	Traveler	Passive Search	No	21	BRAZIL	210000	Vivax	15 to 19 years	19	New Case
07/01/2012	2012	DF	530010	Male	Not applicable	Brown	5 to 8	Confirmed	Others	Active Search	No	11	BRAZIL	110020	Vivax	40 to 49 years	44	New Case
31/01/2012	2012	GO	520870	Male	Not applicable	Brown	5 to 8	Confirmed	Others	Passive Search	No	15	BRAZIL	150140	Vivax	30 to 39 years	39	New Case
31/01/2012	2012	GO	522150	Male	Not applicable	Brown	IGNORED	Confirmed	Agriculture	Passive Search	No	11	BRAZIL	110002	Vivax	50 to 59 years	59	New Case
05/02/2012	2012	GO	520870	Male	Not applicable	White	5 to 8	Confirmed	Others	Passive Search	No	13	BRAZIL	130260	Vivax	30 to 39 years	32	New Case
06/02/2012	2012	GO	521220	Male	Not applicable	White	5 to 8	Confirmed	IGNORED	Passive Search	No	11	BRAZIL	110011	Vivax	20 to 29 years	24	New Case
10/02/2012	2012	GO	520870	Male	Not applicable	Brown	1 to 4	Confirmed	Hunting/Fishing	Passive Search	No	52	BRAZIL	521308	Vivax	30 to 39 years	33	New Case
13/02/2012	2012	GO	520110	Female	Not applicable	White	Not applicable	Confirmed	Tourism	Active Search	No	15	BRAZIL	150085	Vivax	01 to 04 years	3	New Case
14/02/2012	2012	GO	520870	Male	Not applicable	Brown	1 to 4	Confirmed	Agriculture	Passive Search	No	15	BRAZIL	150000	Vivax	40 to 49 years	48	New Case
16/02/2012	2012	GO	521460	Male	Not applicable	Brown	NA	Confirmed	Others	Active Search	No	15	BRAZIL	150553	Vivax	30 to 39 years	35	New Case
18/02/2012	2012	GO	520870	Female	Not applicable	Brown	12 or more	Confirmed	Others	Passive Search	No	NA	EQUATORIAL GUINEA	NA	Falciparum	30 to 39 years	36	New Case
18/02/2012	2012	GO	521250	Male	Not applicable	White	1 to 4	Confirmed	Hunting/Fishing	Passive Search	No	15	BRAZIL	150309	Vivax	20 to 29 years	21	New Case
20/02/2012	2012	GO	520870	Female	Not applicable	Brown	Not applicable	Confirmed	Tourism	Passive Search	No	14	BRAZIL	140010	Vivax	01 to 04 years	4	New Case
21/02/2012	2012	GO	520870	Male	Not applicable	Brown	5 to 8	Confirmed	Others	Passive Search	No	11	BRAZIL	110020	Vivax	30 to 39 years	34	New Case
23/02/2012	2012	GO	520870	Male	Not applicable	Brown	IGNORED	Confirmed	Others	Passive Search	No	11	BRAZIL	110020	Vivax	20 to 29 years	20	New Case
28/02/2012	2012	GO	521880	Female	IGNORED	IGNORED	IGNORED	Confirmed	Others	Passive Search	No	NA	HAITI	NA	Vivax	20 to 29 years	29	New Case
29/02/2012	2012	GO	521880	Male	Not applicable	Black	9 to 11	Confirmed	Others	Passive Search	No	NA	HAITI	NA	Vivax	20 to 29 years	29	New Case
29/02/2012	2012	GO	521880	Female	No	Black	NA	Confirmed	Others	Passive Search	No	NA	HAITI	NA	Vivax	20 to 29 years	24	New Case
05/03/2012	2012	GO	520870	Male	Not applicable	Brown	9 to 11	Confirmed	Others	Passive Search	No	11	BRAZIL	110020	Vivax	30 to 39 years	31	New Case
07/03/2012	2012	GO	521880	Male	Not applicable	White	9 to 11	Confirmed	Others	Passive Search	No	11	BRAZIL	110020	Vivax	20 to 29 years	20	New Case
09/03/2012	2012	GO	520870	Male	Not applicable	Brown	5 to 8	Confirmed	Others	Passive Search	Indetermined	NA	IGNORED	NA	Vivax	20 to 29 years	20	New Case
14/03/2012	2012	GO	520870	Male	Not applicable	Brown	IGNORED	Confirmed	Others	Passive Search	No	51	BRAZIL	510340	Vivax	10 to 14 years	12	New Case
14/03/2012	2012	GO	521250	Male	Not applicable	IGNORED	IGNORED	Confirmed	Others	CSV	No	11	BRAZIL	110020	Vivax	15 to 19 years	19	CSV
15/03/2012	2012	GO	521570	Male	Not applicable	White	IGNORED	Confirmed	Tourism	Passive Search	No	15	BRAZIL	150178	Vivax	15 to 19 years	17	New Case
15/03/2012	2012	GO	521570	Male	Not applicable	White	IGNORED	Confirmed	Tourism	Passive Search	No	15	BRAZIL	150178	Vivax	10 to 14 years	12	New Case
17/03/2012	2012	GO	520620	Male	Not applicable	Black	None	NA	Agriculture	Passive Search	NA	NA	IGNORED	NA	Vivax	70 to 79 years	77	New Case
19/03/2012	2012	DF	530010	Male	Not applicable	Brown	None	Confirmed	Agriculture	Passive Search	No	17	BRAZIL	172120	Vivax	70 to 79 years	77	New Case
02/04/2012	2012	GO	520450	Male	Not applicable	Brown	1 to 4	Confirmed	Traveler	Passive Search	No	11	BRAZIL	110020	Vivax	40 to 49 years	46	New Case
03/04/2012	2012	GO	520110	Female	Not applicable	White	IGNORED	Confirmed	Others	Passive Search	No	15	BRAZIL	150548	Vivax	30 to 39 years	30	New Case
05/04/2012	2012	GO	520870	Male	Not applicable	Brown	5 to 8	Confirmed	IGNORED	Passive Search	No	15	BRAZIL	150060	Vivax	30 to 39 years	38	New Case
09/04/2012	2012	GO	520870	Male	Not applicable	Brown	IGNORED	Confirmed	Traveler	Passive Search	No	11	BRAZIL	110000	Vivax	20 to 29 years	23	New Case
12/04/2012	2012	GO	521250	Male	Not applicable	Black	1 to 4	Confirmed	Domestic	CSV	No	11	BRAZIL	110020	Vivax	10 to 14 years	10	CSV
02/05/2012	2012	GO	520870	Female	3� Quarter	Brown	1 to 4	Confirmed	IGNORED	Passive Search	No	15	BRAZIL	150420	Vivax	15 to 19 years	15	New Case
05/05/2012	2012	GO	520870	Male	Not applicable	Brown	5 to 8	Confirmed	Others	Passive Search	No	11	BRAZIL	110020	Vivax	30 to 39 years	36	New Case
25/05/2012	2012	GO	521880	Female	No	Brown	IGNORED	Confirmed	Tourism	Passive Search	Indetermined	NA	IGNORED	NA	Vivax	20 to 29 years	28	New Case
27/05/2012	2012	GO	520870	Female	No	Brown	1 to 4	Confirmed	Traveler	Passive Search	No	15	BRAZIL	150000	Vivax	20 to 29 years	28	New Case
29/05/2012	2012	MG	310620	Male	Not applicable	White	9 to 11	Confirmed	Tourism	Passive Search	No	11	BRAZIL	110013	Vivax	40 to 49 years	41	New Case
30/05/2012	2012	GO	520870	Male	Not applicable	Brown	5 to 8	Confirmed	Traveler	Passive Search	No	11	BRAZIL	110020	Vivax	30 to 39 years	39	New Case
06/06/2012	2012	GO	520870	Female	Not applicable	Brown	9 to 11	Confirmed	Mining	Passive Search	No	15	BRAZIL	150360	Vivax	20 to 29 years	21	New Case
12/06/2012	2012	GO	520870	Male	Not applicable	Brown	IGNORED	Confirmed	Traveler	Active Search	No	11	BRAZIL	110020	Vivax	50 to 59 years	51	New Case
12/06/2012	2012	GO	520860	Male	Not applicable	White	9 to 11	Confirmed	Traveler	Passive Search	No	52	BRAZIL	520753	Vivax	60 to 69 years	63	New Case
20/06/2012	2012	GO	520870	Male	Not applicable	Brown	IGNORED	Confirmed	Traveler	Active Search	No	15	BRAZIL	150000	Vivax	20 to 29 years	23	New Case
22/06/2012	2012	GO	520870	Male	Not applicable	Brown	IGNORED	Confirmed	Others	Passive Search	No	NA	VENEZUELA	NA	Vivax	30 to 39 years	33	New Case
10/07/2012	2012	GO	520870	Male	Not applicable	Brown	IGNORED	Confirmed	Tourism	Active Search	No	11	BRAZIL	110020	Vivax	50 to 59 years	53	New Case
11/07/2012	2012	GO	521250	Male	Not applicable	Brown	NA	Confirmed	IGNORED	CSV	No	11	BRAZIL	110020	Vivax	30 to 39 years	30	CSV
12/07/2012	2012	GO	520870	Male	Not applicable	Brown	9 to 11	Confirmed	Traveler	Active Search	No	15	BRAZIL	150360	Vivax	40 to 49 years	48	New Case
12/07/2012	2012	GO	520870	Male	Not applicable	Brown	IGNORED	Confirmed	IGNORED	Passive Search	No	15	BRAZIL	150140	Vivax	15 to 19 years	19	New Case
14/07/2012	2012	GO	520870	Male	Not applicable	Brown	5 to 8	Confirmed	NA	Passive Search	No	NA	GUYANA	NA	Vivax	40 to 49 years	48	New Case
14/07/2012	2012	GO	520870	Male	Not applicable	Brown	5 to 8	Confirmed	Others	Passive Search	No	13	BRAZIL	130260	Vivax	30 to 39 years	33	New Case
16/07/2012	2012	GO	522020	Male	Not applicable	White	1 to 4	Confirmed	NA	Passive Search	No	15	BRAZIL	150795	Falciparum	60 to 69 years	65	New Case
23/07/2012	2012	GO	520870	Male	Not applicable	Brown	5 to 8	Confirmed	Pannig	Passive Search	No	15	BRAZIL	150503	Vivax	30 to 39 years	38	New Case
27/07/2012	2012	GO	521523	Male	Not applicable	NA	NA	Confirmed	Others	Passive Search	Indetermined	NA	IGNORED	NA	Vivax	20 to 29 years	26	New Case
30/07/2012	2012	GO	520870	Male	Not applicable	Brown	9 to 11	Confirmed	Traveler	Active Search	No	NA	GUYANA	NA	Vivax	30 to 39 years	31	New Case
07/08/2012	2012	GO	520870	Male	Not applicable	Brown	IGNORED	Confirmed	Others	Passive Search	No	NA	FRENCH GUIANA	NA	F + V	40 to 49 years	41	New Case
08/08/2012	2012	GO	520545	Male	Not applicable	Brown	1 to 4	Confirmed	Others	Passive Search	No	51	BRAZIL	510340	Vivax	30 to 39 years	30	New Case
08/08/2012	2012	GO	520870	Male	Not applicable	Brown	5 to 8	Confirmed	Mining	Passive Search	No	13	BRAZIL	130000	Vivax	50 to 59 years	53	New Case
14/08/2012	2012	GO	520870	Male	Not applicable	Brown	IGNORED	Confirmed	IGNORED	Passive Search	Indetermined	NA	IGNORED	NA	Malariae	15 to 19 years	19	New Case
19/09/2012	2012	GO	520870	Female	No	Brown	IGNORED	Confirmed	IGNORED	Passive Search	No	15	BRAZIL	150060	Vivax	20 to 29 years	27	New Case
01/10/2012	2012	GO	520870	Female	No	IGNORED	IGNORED	Confirmed	Others	Passive Search	No	15	BRAZIL	150140	Falciparum	30 to 39 years	38	New Case
03/10/2012	2012	GO	520870	Female	No	White	IGNORED	Confirmed	Others	Passive Search	No	15	BRAZIL	150140	Vivax	60 to 69 years	62	New Case
04/10/2012	2012	GO	522005	Male	Not applicable	Brown	NA	Indetermined	Agriculture	Passive Search	NA	NA	IGNORED	NA	Falciparum	20 to 29 years	24	New Case
21/10/2012	2012	DF	530010	Female	No	Brown	IGNORED	Confirmed	Agriculture	Active Search	Indetermined	NA	IGNORED	NA	Falciparum	40 to 49 years	49	New Case
31/10/2012	2012	GO	520870	Male	Not applicable	IGNORED	IGNORED	Confirmed	IGNORED	Passive Search	No	13	BRAZIL	130000	F + V	40 to 49 years	43	New Case
01/11/2012	2012	GO	520870	Male	Not applicable	IGNORED	IGNORED	Confirmed	Traveler	Passive Search	No	11	BRAZIL	110000	Vivax	50 to 59 years	54	New Case
01/11/2012	2012	GO	520870	Female	No	Brown	IGNORED	Confirmed	Traveler	Passive Search	No	11	BRAZIL	110000	Vivax	50 to 59 years	53	New Case
19/11/2012	2012	DF	530010	Male	Not applicable	White	IGNORED	Confirmed	Livestock	Active Search	No	15	BRAZIL	150548	Vivax	30 to 39 years	38	New Case
19/11/2012	2012	GO	521460	Male	Not applicable	Yellow	1 to 4	Confirmed	Pannig	Passive Search	No	15	BRAZIL	150613	Vivax	40 to 49 years	40	New Case
20/11/2012	2012	GO	520870	Male	Not applicable	Brown	IGNORED	Confirmed	Traveler	Passive Search	No	15	BRAZIL	150380	Vivax	20 to 29 years	28	New Case
21/11/2012	2012	GO	520870	Male	Not applicable	IGNORED	IGNORED	Confirmed	Pannig	Passive Search	No	15	BRAZIL	150000	Vivax	30 to 39 years	39	New Case
21/11/2012	2012	GO	521460	Male	Not applicable	Black	9 to 11	Confirmed	Tourism	Passive Search	No	15	BRAZIL	150613	Vivax	20 to 29 years	23	New Case
22/11/2012	2012	GO	520870	Male	Not applicable	IGNORED	IGNORED	Confirmed	IGNORED	Passive Search	No	16	BRAZIL	160030	Vivax	40 to 49 years	45	New Case
04/12/2012	2012	GO	521308	Male	Not applicable	White	5 to 8	Confirmed	Pannig	Active Search	No	15	BRAZIL	150613	Vivax	30 to 39 years	33	New Case
08/12/2012	2012	GO	521308	Male	Not applicable	Black	1 to 4	Confirmed	Mining	Active Search	No	15	BRAZIL	150276	Vivax	50 to 59 years	50	New Case
17/12/2012	2012	GO	520870	Male	Not applicable	White	IGNORED	Confirmed	Others	Passive Search	Indetermined	NA	IGNORED	NA	Vivax	40 to 49 years	41	New Case
20/12/2012	2012	GO	521308	Male	Not applicable	Black	1 to 4	Confirmed	Pannig	Active Search	No	15	BRAZIL	150613	Vivax	40 to 49 years	47	New Case
21/12/2012	2012	GO	520870	Male	Not applicable	Brown	IGNORED	Confirmed	Pannig	Passive Search	No	15	BRAZIL	150000	Vivax	40 to 49 years	45	New Case
26/12/2012	2012	GO	520870	Male	Not applicable	Brown	5 to 8	Confirmed	Pannig	Passive Search	No	15	BRAZIL	150000	Vivax	20 to 29 years	20	New Case
26/12/2012	2012	GO	520870	Female	No	Brown	1 to 4	Confirmed	Pannig	Passive Search	No	16	BRAZIL	160000	Vivax	30 to 39 years	36	New Case
26/12/2012	2012	GO	521308	Male	Not applicable	Black	IGNORED	Confirmed	Pannig	Active Search	No	15	BRAZIL	150613	Vivax	30 to 39 years	39	New Case
26/12/2012	2012	GO	521308	Male	Not applicable	Brown	5 to 8	Confirmed	Others	Active Search	No	15	BRAZIL	150613	Vivax	40 to 49 years	45	New Case
26/12/2012	2012	GO	521308	Male	Not applicable	Black	1 to 4	Confirmed	Others	Active Search	No	15	BRAZIL	150613	Vivax	30 to 39 years	35	New Case
27/12/2012	2012	GO	520870	Female	No	White	IGNORED	Confirmed	Traveler	Passive Search	No	NA	FRANCE	NA	Vivax	20 to 29 years	25	New Case
02/01/2013	2013	GO	522160	Male	Not applicable	Brown	1 to 4	Confirmed	Pannig	Passive Search	No	15	BRAZIL	150276	Vivax	50 to 59 years	50	New Case
03/01/2013	2013	GO	520870	Male	Not applicable	Brown	5 to 8	Confirmed	Vegetal exploration	Passive Search	No	NA	GUYANA	NA	Vivax	20 to 29 years	20	New Case
03/01/2013	2013	GO	521308	Male	Not applicable	Black	1 to 4	Confirmed	Mining	Active Search	No	15	BRAZIL	150613	Vivax	20 to 29 years	28	New Case
09/01/2013	2013	GO	520110	Male	Not applicable	Brown	5 to 8	Confirmed	Pannig	Active Search	No	NA	GUYANA	NA	Vivax	30 to 39 years	33	New Case
11/01/2013	2013	GO	520870	Male	Not applicable	Brown	5 to 8	Confirmed	Domestic	Passive Search	No	12	BRAZIL	120000	Vivax	15 to 19 years	15	New Case
14/01/2013	2013	GO	521850	Male	Not applicable	Brown	IGNORED	Confirmed	Others	Passive Search	No	15	BRAZIL	150503	Vivax	30 to 39 years	34	New Case
15/01/2013	2013	GO	521308	Male	Not applicable	White	9 to 11	Confirmed	Mining	Active Search	No	15	BRAZIL	150613	Vivax	40 to 49 years	49	New Case
22/01/2013	2013	GO	520870	Male	Not applicable	Brown	9 to 11	Confirmed	Pannig	Passive Search	No	15	BRAZIL	150000	Vivax	40 to 49 years	45	New Case
24/01/2013	2013	GO	520870	Female	No	Brown	IGNORED	Confirmed	Traveler	Passive Search	No	15	BRAZIL	150000	Vivax	60 to 69 years	63	New Case
24/01/2013	2013	GO	520870	Male	Not applicable	Brown	9 to 11	Confirmed	Traveler	Passive Search	No	12	BRAZIL	120000	Malariae	30 to 39 years	34	New Case
25/01/2013	2013	GO	520510	Male	Not applicable	Brown	1 to 4	Confirmed	Pannig	CSV	No	15	BRAZIL	150613	Vivax	50 to 59 years	53	CSV
01/02/2013	2013	GO	521308	Male	Not applicable	Black	NA	Confirmed	Constructor	Active Search	No	11	BRAZIL	110020	Vivax	20 to 29 years	28	New Case
06/02/2013	2013	GO	520870	Male	Not applicable	Brown	Not applicable	Confirmed	Mining	Passive Search	No	15	BRAZIL	150613	Vivax	01 to 04 years	4	New Case
07/02/2013	2013	GO	520870	Male	Not applicable	Brown	IGNORED	Confirmed	Pannig	Passive Search	No	NA	VENEZUELA	NA	Vivax	30 to 39 years	31	New Case
07/02/2013	2013	GO	521460	Male	Not applicable	IGNORED	IGNORED	Confirmed	Traveler	Active Search	No	NA	BRAZIL	NA	Vivax	15 to 19 years	19	New Case
18/02/2013	2013	GO	522010	Male	Not applicable	IGNORED	IGNORED	Confirmed	Others	Active Search	No	15	BRAZIL	150420	Vivax	20 to 29 years	23	New Case
21/02/2013	2013	GO	522160	Male	Not applicable	Brown	1 to 4	Confirmed	Pannig	CSV	No	15	BRAZIL	150000	Vivax	50 to 59 years	51	CSV
22/02/2013	2013	GO	521860	Male	Not applicable	Brown	IGNORED	Confirmed	Others	Passive Search	Indetermined	NA	IGNORED	NA	Falciparum	40 to 49 years	41	New Case
01/03/2013	2013	GO	521880	Male	Not applicable	NA	NA	Confirmed	Others	Passive Search	No	52	BRAZIL	521310	Vivax	50 to 59 years	53	New Case
01/03/2013	2013	GO	520870	Male	Not applicable	IGNORED	IGNORED	Confirmed	IGNORED	Passive Search	No	15	BRAZIL	150420	Vivax	15 to 19 years	19	New Case
05/03/2013	2013	GO	520870	Female	No	Brown	12 or more	Confirmed	Tourism	Passive Search	No	16	BRAZIL	160010	Vivax	40 to 49 years	47	New Case
26/03/2013	2013	GO	520870	Male	Not applicable	Brown	5 to 8	Confirmed	Tourism	Passive Search	No	NA	FRENCH GUIANA	NA	Vivax	20 to 29 years	21	New Case
02/04/2013	2013	GO	521880	Male	Not applicable	Black	IGNORED	Confirmed	Others	Passive Search	No	NA	GUYANA	NA	Vivax	20 to 29 years	22	New Case
17/04/2013	2013	GO	520110	Male	Not applicable	Brown	1 to 4	Confirmed	Hunting/Fishing	Active Search	No	11	BRAZIL	110080	Vivax	50 to 59 years	56	New Case
24/04/2013	2013	GO	520860	Female	No	Brown	9 to 11	Confirmed	Mining	Passive Search	No	15	BRAZIL	150360	Falciparum	20 to 29 years	20	New Case
25/04/2013	2013	GO	520860	Male	Not applicable	Brown	5 to 8	Confirmed	Constructor	Passive Search	No	15	BRAZIL	150060	Vivax	40 to 49 years	49	New Case
25/04/2013	2013	GO	520870	Male	Not applicable	Brown	5 to 8	Confirmed	Pannig	Passive Search	No	14	BRAZIL	140047	Vivax	30 to 39 years	39	New Case
25/04/2013	2013	GO	520870	Female	IGNORED	Brown	IGNORED	Confirmed	IGNORED	Passive Search	No	15	BRAZIL	150680	Malariae	30 to 39 years	31	New Case
02/05/2013	2013	GO	520870	Male	Not applicable	Brown	12 or more	Confirmed	IGNORED	Passive Search	No	NA	ANGOLA	NA	Vivax	30 to 39 years	33	New Case
06/05/2013	2013	GO	520870	Female	No	Brown	5 to 8	Confirmed	Mining	Passive Search	No	15	BRAZIL	150360	Falciparum	20 to 29 years	20	New Case
06/05/2013	2013	GO	520860	Male	Not applicable	Brown	IGNORED	Confirmed	Pannig	Passive Search	No	15	BRAZIL	150360	Vivax	30 to 39 years	32	New Case
10/05/2013	2013	GO	520870	Male	Not applicable	White	5 to 8	Confirmed	IGNORED	Passive Search	No	15	BRAZIL	150010	F + V	40 to 49 years	41	New Case
23/05/2013	2013	GO	520870	Male	Not applicable	Brown	9 to 11	Confirmed	Others	Passive Search	No	NA	ANGOLA	NA	F + FG	30 to 39 years	33	New Case
23/05/2013	2013	GO	520870	Female	No	Brown	9 to 11	Confirmed	Tourism	Passive Search	No	15	BRAZIL	150000	Vivax	40 to 49 years	42	New Case
28/05/2013	2013	GO	520870	Male	Not applicable	Brown	9 to 11	Confirmed	IGNORED	Passive Search	No	11	BRAZIL	110020	Vivax	20 to 29 years	29	New Case
28/05/2013	2013	GO	520870	Male	Not applicable	Brown	9 to 11	Confirmed	Tourism	Passive Search	No	16	BRAZIL	160030	Vivax	40 to 49 years	44	New Case
04/06/2013	2013	GO	520870	Male	Not applicable	Brown	5 to 8	Confirmed	Pannig	Passive Search	No	16	BRAZIL	160000	Vivax	15 to 19 years	19	New Case
01/07/2013	2013	GO	520870	Male	Not applicable	White	IGNORED	Confirmed	NA	Passive Search	No	12	BRAZIL	120000	Vivax	50 to 59 years	52	New Case
02/07/2013	2013	GO	520870	Female	No	Brown	5 to 8	Confirmed	IGNORED	Passive Search	Indetermined	NA	IGNORED	NA	Vivax	30 to 39 years	31	New Case
12/07/2013	2013	GO	520870	Male	Not applicable	Brown	Not applicable	Confirmed	Others	Passive Search	No	12	BRAZIL	120020	Ovale	05 to 09 years	5	New Case
12/07/2013	2013	GO	520450	Male	Not applicable	Brown	Not applicable	Confirmed	Others	Passive Search	No	12	BRAZIL	120020	Vivax	05 to 09 years	5	New Case
17/07/2013	2013	GO	521850	Male	Not applicable	Brown	9 to 11	Confirmed	Tourism	Passive Search	Yes	52	BRAZIL	521850	Vivax	20 to 29 years	25	New Case
05/08/2013	2013	GO	520870	Female	No	Brown	5 to 8	Confirmed	Tourism	Passive Search	No	11	BRAZIL	110020	Vivax	50 to 59 years	53	New Case
15/08/2013	2013	GO	520870	Male	Not applicable	Brown	9 to 11	Confirmed	IGNORED	Passive Search	Indetermined	NA	IGNORED	NA	Vivax	30 to 39 years	38	New Case
03/09/2013	2013	GO	520880	Female	No	Brown	IGNORED	Confirmed	Others	Passive Search	Indetermined	NA	IGNORED	NA	Vivax	30 to 39 years	34	New Case
04/09/2013	2013	GO	520870	Female	No	Brown	9 to 11	Confirmed	Traveler	Passive Search	No	NA	FRENCH GUIANA	NA	Vivax	30 to 39 years	32	New Case
17/10/2013	2013	GO	522010	Male	Not applicable	Brown	9 to 11	Confirmed	Hunting/Fishing	Passive Search	No	13	BRAZIL	130006	Vivax	30 to 39 years	32	New Case
23/10/2013	2013	GO	520870	Male	Not applicable	Brown	9 to 11	Confirmed	Others	Passive Search	No	21	BRAZIL	210530	Vivax	30 to 39 years	33	New Case
31/10/2013	2013	GO	520870	Male	Not applicable	Brown	9 to 11	Confirmed	IGNORED	Active Search	Indetermined	NA	IGNORED	NA	Vivax	20 to 29 years	27	New Case
04/11/2013	2013	GO	522140	Male	Not applicable	Brown	NA	Confirmed	Constructor	Passive Search	No	11	BRAZIL	110020	Vivax	20 to 29 years	26	New Case
07/11/2013	2013	GO	520870	Male	Not applicable	Brown	9 to 11	Confirmed	NA	Passive Search	No	14	BRAZIL	140010	Vivax	40 to 49 years	49	New Case
14/11/2013	2013	GO	520870	Male	Not applicable	Brown	1 to 4	Confirmed	Pannig	Passive Search	No	15	BRAZIL	150140	Vivax	20 to 29 years	23	New Case
25/11/2013	2013	GO	520870	Male	Not applicable	Brown	9 to 11	Confirmed	Others	Passive Search	Indetermined	NA	IGNORED	NA	Vivax	20 to 29 years	26	New Case
27/11/2013	2013	GO	520880	Male	Not applicable	White	5 to 8	Confirmed	Others	Active Search	No	NA	VENEZUELA	NA	F + V	40 to 49 years	41	New Case
06/12/2013	2013	GO	520870	Male	Not applicable	Brown	IGNORED	Confirmed	Agriculture	Passive Search	Indetermined	NA	IGNORED	NA	Vivax	15 to 19 years	16	New Case
09/12/2013	2013	GO	520890	Male	Not applicable	Brown	9 to 11	Confirmed	Others	Passive Search	No	12	BRAZIL	120020	Vivax	20 to 29 years	25	New Case
16/12/2013	2013	GO	520870	Male	Not applicable	Brown	5 to 8	Confirmed	Pannig	Passive Search	Indetermined	NA	IGNORED	NA	Ovale	40 to 49 years	41	New Case
18/12/2013	2013	GO	520870	Male	Not applicable	Brown	IGNORED	Confirmed	IGNORED	Passive Search	Indetermined	NA	IGNORED	NA	Vivax	20 to 29 years	23	New Case
20/12/2013	2013	GO	520870	Male	Not applicable	IGNORED	12 or more	Confirmed	Others	Passive Search	Indetermined	NA	IGNORED	NA	Falciparum	20 to 29 years	29	New Case
20/12/2013	2013	GO	520870	Male	Not applicable	Brown	9 to 11	Confirmed	Others	Passive Search	Indetermined	NA	IGNORED	NA	Vivax	30 to 39 years	32	New Case
02/01/2014	2014	GO	521020	Male	Not applicable	White	5 to 8	Indetermined	Pannig	Passive Search	NA	NA	IGNORED	NA	Vivax	40 to 49 years	44	New Case
14/01/2014	2014	GO	520870	Male	Not applicable	Brown	5 to 8	Confirmed	Others	Passive Search	No	11	BRAZIL	110034	Vivax	40 to 49 years	41	New Case
14/01/2014	2014	GO	520870	Male	Not applicable	Brown	5 to 8	Confirmed	Others	Passive Search	No	11	BRAZIL	110028	Vivax	40 to 49 years	40	New Case
14/01/2014	2014	GO	520870	Female	No	Brown	1 to 4	Confirmed	Domestic	Passive Search	No	NA	SURINAME	NA	Vivax	20 to 29 years	26	New Case
17/01/2014	2014	GO	520870	Male	Not applicable	White	12 or more	Confirmed	Others	Passive Search	No	11	BRAZIL	110020	Vivax	50 to 59 years	59	New Case
22/01/2014	2014	GO	521190	Male	Not applicable	White	9 to 11	Confirmed	NA	Active Search	No	51	BRAZIL	510785	Vivax	30 to 39 years	38	New Case
27/01/2014	2014	GO	520870	Male	Not applicable	Brown	9 to 11	Confirmed	Pannig	Passive Search	Yes	52	BRAZIL	520140	F + V	30 to 39 years	34	New Case
30/01/2014	2014	GO	520110	Male	Not applicable	White	5 to 8	Confirmed	Pannig	Active Search	No	NA	FRENCH GUIANA	NA	Vivax	60 to 69 years	60	New Case
27/02/2014	2014	GO	520870	Male	Not applicable	Brown	1 to 4	Confirmed	Traveler	Passive Search	No	NA	FRENCH GUIANA	NA	Vivax	30 to 39 years	34	New Case
10/03/2014	2014	GO	520870	Female	No	Brown	5 to 8	Confirmed	Domestic	Passive Search	Yes	52	BRAZIL	522020	Vivax	15 to 19 years	18	New Case
13/03/2014	2014	GO	520870	Male	Not applicable	Brown	1 to 4	Confirmed	Agriculture	Passive Search	Yes	52	BRAZIL	522020	Vivax	30 to 39 years	33	New Case
14/03/2014	2014	GO	520870	Male	Not applicable	Brown	5 to 8	Confirmed	IGNORED	Passive Search	No	NA	SURINAME	NA	Vivax	20 to 29 years	24	New Case
19/03/2014	2014	GO	522020	Male	Not applicable	Brown	None	Confirmed	Livestock	CSV	No	15	BRAZIL	150503	Vivax	50 to 59 years	50	CSV
20/03/2014	2014	DF	530010	Female	IGNORED	IGNORED	IGNORED	Confirmed	Traveler	Active Search	No	15	BRAZIL	150810	Vivax	30 to 39 years	34	New Case
21/03/2014	2014	GO	521570	Male	Not applicable	White	IGNORED	Confirmed	NA	Active Search	No	11	BRAZIL	110080	Vivax	30 to 39 years	39	New Case
27/03/2014	2014	GO	520870	Male	Not applicable	Brown	5 to 8	Confirmed	IGNORED	Passive Search	No	15	BRAZIL	150000	Vivax	50 to 59 years	58	New Case
28/03/2014	2014	GO	520870	Female	No	White	1 to 4	Confirmed	Mining	Passive Search	Indetermined	NA	IGNORED	NA	Vivax	40 to 49 years	44	New Case
29/03/2014	2014	GO	520870	Male	Not applicable	White	NA	Confirmed	Others	Passive Search	No	15	BRAZIL	150140	Vivax	30 to 39 years	36	New Case
30/03/2014	2014	GO	521308	Male	Not applicable	IGNORED	1 to 4	Descarted	Pannig	Active Search	No	15	BRAZIL	150613	Vivax	30 to 39 years	31	New Case
09/04/2014	2014	GO	522010	Male	Not applicable	White	5 to 8	Confirmed	Hunting/Fishing	Passive Search	No	52	BRAZIL	520310	Vivax	30 to 39 years	38	New Case
17/04/2014	2014	GO	520870	Male	Not applicable	White	12 or more	Confirmed	Traveler	Passive Search	No	13	BRAZIL	130000	Falciparum	60 to 69 years	63	New Case
06/05/2014	2014	GO	520870	Male	Not applicable	Brown	12 or more	Confirmed	Tourism	Passive Search	No	NA	VENEZUELA	NA	Vivax	40 to 49 years	40	New Case
15/05/2014	2014	GO	522020	Male	Not applicable	Brown	None	Confirmed	Livestock	CSV	No	52	BRAZIL	522020	Vivax	50 to 59 years	50	CSV
21/05/2014	2014	GO	520870	Male	Not applicable	Brown	1 to 4	Confirmed	Pannig	Passive Search	No	15	BRAZIL	150140	Vivax	30 to 39 years	37	New Case
11/06/2014	2014	GO	520870	Male	Not applicable	Brown	9 to 11	Confirmed	Traveler	Passive Search	Indetermined	NA	IGNORED	NA	Falciparum	15 to 19 years	17	New Case
30/06/2014	2014	GO	520870	Male	Not applicable	White	5 to 8	Confirmed	Pannig	Passive Search	No	NA	FRENCH GUIANA	NA	Vivax	30 to 39 years	32	New Case
13/07/2014	2014	GO	520110	Male	Not applicable	Yellow	1 to 4	Confirmed	Others	Active Search	No	NA	GUINEA	NA	F + FG	50 to 59 years	51	New Case
13/08/2014	2014	DF	530010	Male	Not applicable	IGNORED	IGNORED	Confirmed	IGNORED	Active Search	No	NA	SOMALIA	NA	Falciparum	30 to 39 years	30	New Case
22/08/2014	2014	GO	520870	Male	Not applicable	White	9 to 11	Confirmed	Pannig	Passive Search	No	NA	FRENCH GUIANA	NA	Falciparum	30 to 39 years	34	New Case
25/08/2014	2014	GO	520870	Male	Not applicable	White	9 to 11	Confirmed	Livestock	Passive Search	No	NA	FRENCH GUIANA	NA	Vivax	30 to 39 years	36	New Case
01/09/2014	2014	GO	521570	Male	Not applicable	Brown	NA	Confirmed	NA	Active Search	No	11	BRAZIL	110080	Vivax	30 to 39 years	39	New Case
15/09/2014	2014	GO	520870	Male	Not applicable	Brown	9 to 11	Confirmed	Traveler	Passive Search	No	NA	FRENCH GUIANA	NA	F + V	30 to 39 years	35	New Case
15/09/2014	2014	GO	521850	Female	No	Brown	1 to 4	Confirmed	Others	Passive Search	No	13	BRAZIL	130170	Vivax	60 to 69 years	64	New Case
25/09/2014	2014	GO	520870	Male	Not applicable	Brown	9 to 11	Confirmed	Traveler	Passive Search	No	15	BRAZIL	150000	Vivax	20 to 29 years	27	New Case
30/09/2014	2014	GO	520870	Male	Not applicable	White	12 or more	Confirmed	Others	Passive Search	No	NA	SOUTH AFRICA	NA	Vivax	40 to 49 years	40	New Case
01/10/2014	2014	GO	520150	Male	Not applicable	White	1 to 4	Descarted	IGNORED	Passive Search	NA	NA	IGNORED	NA	FG	70 to 79 years	73	New Case
09/10/2014	2014	GO	520870	Female	No	Brown	9 to 11	Confirmed	Others	Passive Search	Yes	52	BRAZIL	520870	Vivax	50 to 59 years	53	New Case
14/10/2014	2014	GO	520870	Male	Not applicable	Yellow	9 to 11	Confirmed	Domestic	Passive Search	Yes	52	BRAZIL	520870	Vivax	15 to 19 years	15	New Case
14/10/2014	2014	GO	520870	Male	Not applicable	Brown	12 or more	Confirmed	Others	CSV	No	11	BRAZIL	110020	Vivax	60 to 69 years	60	CSV
16/10/2014	2014	GO	522010	Male	Not applicable	Brown	9 to 11	Confirmed	Others	Passive Search	No	11	BRAZIL	110020	Vivax	30 to 39 years	33	New Case
20/10/2014	2014	GO	520870	Male	Not applicable	White	NA	Confirmed	Mining	Passive Search	Yes	52	BRAZIL	520870	Vivax	20 to 29 years	24	New Case
22/10/2014	2014	GO	520870	Male	Not applicable	White	9 to 11	Confirmed	Others	Passive Search	Yes	52	BRAZIL	520870	Vivax	15 to 19 years	17	New Case
23/10/2014	2014	GO	520140	Female	Idade gestacional ignorada	IGNORED	IGNORED	Confirmed	Others	Passive Search	Indetermined	NA	IGNORED	NA	Vivax	20 to 29 years	23	New Case
23/10/2014	2014	GO	520870	Female	No	Brown	9 to 11	Confirmed	Others	Passive Search	Yes	52	BRAZIL	520870	Vivax	20 to 29 years	23	New Case
23/10/2014	2014	GO	520870	Female	No	White	12 or more	Confirmed	Others	Passive Search	Yes	52	BRAZIL	520870	Vivax	20 to 29 years	22	New Case
29/10/2014	2014	GO	520870	Female	No	White	5 to 8	Confirmed	Others	Passive Search	Yes	52	BRAZIL	520140	Vivax	15 to 19 years	15	New Case
01/11/2014	2014	GO	520870	Male	Not applicable	Brown	IGNORED	Confirmed	Others	Passive Search	No	NA	GUYANA	NA	Vivax	20 to 29 years	29	New Case
04/11/2014	2014	GO	520870	Male	Not applicable	Brown	9 to 11	Confirmed	Pannig	Active Search	No	NA	GUYANA	NA	Vivax	20 to 29 years	29	New Case
04/11/2014	2014	GO	520870	Female	No	Brown	9 to 11	Confirmed	Traveler	Passive Search	No	NA	GUYANA	NA	Vivax	50 to 59 years	57	New Case
10/11/2014	2014	GO	520870	Male	Not applicable	Black	9 to 11	Confirmed	Pannig	Passive Search	No	NA	GUYANA	NA	Vivax	20 to 29 years	29	New Case
21/11/2014	2014	GO	521308	Male	Not applicable	Brown	NA	Confirmed	Others	Active Search	No	51	BRAZIL	510719	Vivax	40 to 49 years	49	New Case
01/12/2014	2014	GO	521150	Male	Not applicable	Black	9 to 11	Indetermined	Others	Passive Search	NA	NA	IGNORED	NA	Vivax	20 to 29 years	28	New Case
17/12/2014	2014	GO	520110	Male	Not applicable	Brown	5 to 8	Confirmed	Others	Active Search	No	16	BRAZIL	160020	Vivax	20 to 29 years	28	New Case
30/12/2014	2014	GO	520870	Female	No	Brown	9 to 11	Confirmed	Traveler	Passive Search	No	51	BRAZIL	510025	Falciparum	20 to 29 years	26	New Case
07/01/2015	2015	GO	521850	Male	Not applicable	Brown	5 to 8	Confirmed	Agriculture	Passive Search	No	NA	ANGOLA	NA	Vivax	30 to 39 years	32	New Case
16/01/2015	2015	GO	520150	Female	No	Black	5 to 8	Confirmed	Domestic	Passive Search	No	11	BRAZIL	110002	Vivax	50 to 59 years	51	New Case
23/01/2015	2015	GO	520870	Male	Not applicable	IGNORED	IGNORED	Confirmed	Tourism	Passive Search	Indetermined	NA	IGNORED	NA	Vivax	60 to 69 years	60	New Case
26/01/2015	2015	GO	520110	Male	Not applicable	White	1 to 4	Confirmed	Others	Active Search	No	13	BRAZIL	130356	Vivax	50 to 59 years	57	New Case
09/02/2015	2015	GO	520110	Male	Not applicable	Brown	5 to 8	Confirmed	Others	CSV	No	16	BRAZIL	160021	Vivax	20 to 29 years	28	CSV
11/02/2015	2015	GO	521190	Male	Not applicable	Brown	5 to 8	Confirmed	NA	Passive Search	No	13	BRAZIL	130170	Vivax	40 to 49 years	41	New Case
04/03/2015	2015	GO	520870	Male	Not applicable	Brown	5 to 8	Confirmed	Pannig	Passive Search	No	16	BRAZIL	160010	Vivax	20 to 29 years	29	New Case
06/03/2015	2015	GO	520870	Male	Not applicable	NA	NA	Confirmed	Others	Passive Search	Yes	52	BRAZIL	520870	Vivax	50 to 59 years	54	New Case
06/03/2015	2015	GO	520870	Male	Not applicable	White	12 or more	Confirmed	Others	Passive Search	No	13	BRAZIL	130380	Vivax	40 to 49 years	48	New Case
06/03/2015	2015	GO	520870	Male	Not applicable	NA	NA	Confirmed	Others	Passive Search	Indetermined	NA	IGNORED	NA	Vivax	30 to 39 years	35	New Case
09/03/2015	2015	GO	520870	Male	Not applicable	Black	NA	Confirmed	Others	Passive Search	Yes	52	BRAZIL	520870	Vivax	20 to 29 years	27	New Case
10/03/2015	2015	GO	520870	Female	No	Black	12 or more	Confirmed	Others	Passive Search	No	NA	ANGOLA	NA	F + V	20 to 29 years	26	New Case
21/03/2015	2015	GO	520870	Male	Not applicable	Brown	9 to 11	Confirmed	Traveler	Passive Search	No	NA	SOUTH AFRICA	NA	Falciparum	20 to 29 years	26	New Case
28/03/2015	2015	GO	520870	Male	Not applicable	Black	IGNORED	Confirmed	IGNORED	Passive Search	No	NA	VENEZUELA	NA	Vivax	40 to 49 years	40	New Case
11/04/2015	2015	GO	520870	Male	Not applicable	Black	5 to 8	Confirmed	Traveler	Passive Search	No	15	BRAZIL	150000	Vivax	30 to 39 years	35	New Case
23/04/2015	2015	DF	530010	Male	Not applicable	White	9 to 11	Confirmed	Pannig	Active Search	No	NA	VENEZUELA	NA	Falciparum	20 to 29 years	26	New Case
25/05/2015	2015	GO	520870	Male	Not applicable	Brown	5 to 8	Confirmed	IGNORED	Passive Search	No	21	BRAZIL	210000	Vivax	40 to 49 years	43	New Case
25/05/2015	2015	GO	520870	Male	Not applicable	Brown	5 to 8	Confirmed	Tourism	Passive Search	No	13	BRAZIL	130260	Vivax	40 to 49 years	44	New Case
29/05/2015	2015	GO	520870	Female	No	Black	NA	Confirmed	Others	Passive Search	No	NA	SOUTH AFRICA	NA	Falciparum	40 to 49 years	46	New Case
31/05/2015	2015	GO	520870	Female	No	Brown	9 to 11	Confirmed	Tourism	Passive Search	No	NA	ANGOLA	NA	Falciparum	40 to 49 years	46	New Case
24/06/2015	2015	GO	520870	Male	Not applicable	Brown	1 to 4	Confirmed	Traveler	Passive Search	No	NA	VENEZUELA	NA	Vivax	40 to 49 years	40	New Case
09/07/2015	2015	GO	520870	Female	No	IGNORED	IGNORED	Confirmed	Traveler	Passive Search	No	NA	GUYANA	NA	Vivax	40 to 49 years	41	New Case
11/07/2015	2015	GO	520870	Female	1� Quarter	Brown	9 to 11	Confirmed	Tourism	Passive Search	No	NA	ANGOLA	NA	Vivax	20 to 29 years	21	New Case
20/07/2015	2015	GO	520510	Male	Not applicable	White	12 or more	Confirmed	Agriculture	Passive Search	No	NA	NIGERIA	NA	Falciparum	20 to 29 years	28	New Case
29/07/2015	2015	GO	520110	Male	Not applicable	Brown	5 to 8	Confirmed	Vegetal exploration	Active Search	No	15	BRAZIL	150840	Vivax	40 to 49 years	46	New Case
06/08/2015	2015	GO	520870	Male	Not applicable	Brown	5 to 8	Confirmed	NA	Passive Search	No	16	BRAZIL	160050	Vivax	50 to 59 years	52	New Case
16/08/2015	2015	GO	521220	Male	Not applicable	White	5 to 8	Confirmed	Pannig	CSV	No	15	BRAZIL	150730	Falciparum	15 to 19 years	15	CSV
19/08/2015	2015	GO	520870	Male	Not applicable	Brown	9 to 11	Confirmed	Pannig	Passive Search	No	15	BRAZIL	150730	Falciparum	15 to 19 years	15	New Case
23/08/2015	2015	GO	520870	Female	IGNORED	Brown	5 to 8	Confirmed	Tourism	Passive Search	No	11	BRAZIL	110020	F + V	20 to 29 years	22	New Case
26/08/2015	2015	GO	520870	Female	No	Brown	5 to 8	Confirmed	IGNORED	Passive Search	No	11	BRAZIL	110000	F + V	20 to 29 years	22	New Case
26/08/2015	2015	GO	520870	Male	Not applicable	Brown	9 to 11	Confirmed	Tourism	Active Search	No	11	BRAZIL	110000	F + V	50 to 59 years	51	New Case
26/08/2015	2015	GO	520870	Male	Not applicable	Brown	9 to 11	Confirmed	Tourism	Passive Search	No	11	BRAZIL	110000	F + V	50 to 59 years	51	New Case
11/09/2015	2015	GO	521930	Male	Not applicable	Brown	5 to 8	Confirmed	Tourism	Active Search	No	51	BRAZIL	510325	Vivax	60 to 69 years	65	New Case
21/09/2015	2015	GO	520870	Male	Not applicable	Brown	12 or more	Confirmed	Tourism	Passive Search	No	NA	NIGERIA	NA	Falciparum	50 to 59 years	50	New Case
29/09/2015	2015	SP	355030	Male	Not applicable	White	12 or more	Confirmed	IGNORED	Passive Search	No	NA	NIGERIA	NA	Falciparum	50 to 59 years	50	New Case
11/10/2015	2015	GO	520870	Male	Not applicable	Brown	12 or more	Confirmed	Traveler	Passive Search	No	NA	GUINEA	NA	Falciparum	40 to 49 years	43	New Case
11/10/2015	2015	GO	520870	Male	Not applicable	Brown	12 or more	Confirmed	Traveler	Passive Search	No	NA	GUINEA	NA	Falciparum	50 to 59 years	52	New Case
16/10/2015	2015	GO	522185	Male	Not applicable	NA	NA	Confirmed	Pannig	Passive Search	No	NA	VENEZUELA	NA	Vivax	20 to 29 years	29	New Case
28/10/2015	2015	GO	520450	Male	Not applicable	White	9 to 11	Confirmed	Pannig	Passive Search	No	11	BRAZIL	110070	Vivax	20 to 29 years	25	New Case
04/11/2015	2015	GO	521190	Male	Not applicable	White	5 to 8	Confirmed	Vegetal exploration	Passive Search	No	51	BRAZIL	510385	Vivax	40 to 49 years	48	New Case
06/11/2015	2015	GO	522010	Male	Not applicable	Brown	12 or more	Confirmed	Tourism	Passive Search	No	51	BRAZIL	510650	Vivax	40 to 49 years	40	New Case
10/11/2015	2015	GO	520870	Male	Not applicable	Brown	9 to 11	Confirmed	Tourism	Passive Search	No	NA	MOZAMBIQUE	NA	Falciparum	40 to 49 years	41	New Case
24/11/2015	2015	GO	520870	Female	No	Brown	9 to 11	Confirmed	Traveler	Passive Search	No	NA	GUYANA	NA	Vivax	40 to 49 years	41	New Case
24/11/2015	2015	GO	520870	Male	Not applicable	Brown	5 to 8	Confirmed	Others	Passive Search	No	15	BRAZIL	150808	Vivax	40 to 49 years	46	New Case
01/12/2015	2015	GO	521040	Male	Not applicable	Brown	5 to 8	Confirmed	Tourism	Passive Search	No	51	BRAZIL	510000	F + FG	20 to 29 years	28	New Case
03/12/2015	2015	GO	520870	Male	Not applicable	Brown	IGNORED	Confirmed	Traveler	Passive Search	No	NA	ANGOLA	NA	Falciparum	40 to 49 years	40	New Case
05/12/2015	2015	GO	520870	Male	Not applicable	Brown	IGNORED	Confirmed	Traveler	Passive Search	No	51	BRAZIL	510000	Falciparum	20 to 29 years	28	New Case
15/12/2015	2015	GO	520870	Female	No	Brown	IGNORED	Confirmed	Traveler	Passive Search	No	12	BRAZIL	120020	Vivax	40 to 49 years	46	New Case
22/12/2015	2015	GO	521308	Male	Not applicable	Black	5 to 8	Confirmed	Pannig	Passive Search	No	15	BRAZIL	150125	Vivax	30 to 39 years	32	New Case
28/12/2015	2015	GO	520870	Male	Not applicable	Brown	5 to 8	Confirmed	Pannig	Passive Search	No	15	BRAZIL	150125	Vivax	30 to 39 years	32	New Case
30/12/2015	2015	GO	520870	Female	No	IGNORED	IGNORED	Confirmed	Pannig	Passive Search	No	15	BRAZIL	150370	Vivax	30 to 39 years	37	New Case
30/12/2015	2015	GO	520110	Female	No	White	9 to 11	Confirmed	Mining	CSV	No	15	BRAZIL	150140	Vivax	30 to 39 years	37	CSV
31/12/2015	2015	GO	520870	Male	Not applicable	Black	5 to 8	Confirmed	Traveler	Passive Search	No	15	BRAZIL	150810	Vivax	10 to 14 years	13	New Case
06/01/2016	2016	GO	521308	Male	Not applicable	Brown	1 to 4	Confirmed	Pannig	Passive Search	No	15	BRAZIL	150125	Vivax	50 to 59 years	52	New Case
07/01/2016	2016	GO	520140	Male	Not applicable	Black	5 to 8	Confirmed	Pannig	Passive Search	No	15	BRAZIL	150360	Vivax	30 to 39 years	39	New Case
07/01/2016	2016	GO	520870	Male	Not applicable	Brown	5 to 8	Confirmed	Traveler	Passive Search	No	15	BRAZIL	150360	Vivax	30 to 39 years	39	New Case
11/01/2016	2016	GO	520870	Male	Not applicable	Black	IGNORED	Confirmed	Traveler	Passive Search	No	NA	ANGOLA	NA	Falciparum	30 to 39 years	32	New Case
12/01/2016	2016	GO	520450	Male	Not applicable	White	9 to 11	Confirmed	Agriculture	CSV	No	11	BRAZIL	110070	Vivax	20 to 29 years	26	CSV
13/01/2016	2016	GO	521900	Male	Not applicable	Brown	5 to 8	Confirmed	NA	Passive Search	No	11	BRAZIL	110005	Vivax	30 to 39 years	31	New Case
14/01/2016	2016	GO	520870	Male	Not applicable	Brown	IGNORED	Confirmed	Others	Passive Search	No	11	BRAZIL	110020	Vivax	30 to 39 years	31	New Case
14/01/2016	2016	GO	520870	Male	Not applicable	Black	IGNORED	Confirmed	Traveler	Passive Search	No	NA	ANGOLA	NA	Falciparum	30 to 39 years	32	New Case
16/01/2016	2016	GO	520870	Female	No	Black	IGNORED	Confirmed	Pannig	Passive Search	No	15	BRAZIL	150000	Falciparum	30 to 39 years	39	New Case
27/01/2016	2016	GO	520870	Male	Not applicable	Brown	9 to 11	Confirmed	Pannig	Passive Search	Indetermined	NA	IGNORED	NA	Vivax	20 to 29 years	24	New Case
01/02/2016	2016	GO	520450	Male	Not applicable	Brown	9 to 11	Confirmed	IGNORED	Passive Search	No	NA	GUYANA	NA	Vivax	20 to 29 years	23	New Case
10/02/2016	2016	GO	521308	Male	Not applicable	Brown	1 to 4	Confirmed	Pannig	Passive Search	No	15	BRAZIL	150125	Vivax	50 to 59 years	51	New Case
23/02/2016	2016	GO	520450	Male	Not applicable	Brown	9 to 11	Confirmed	Others	Passive Search	No	16	BRAZIL	160010	Vivax	30 to 39 years	34	New Case
02/03/2016	2016	GO	520870	Female	No	Black	5 to 8	Confirmed	Others	Passive Search	No	15	BRAZIL	150548	Vivax	20 to 29 years	27	New Case
04/03/2016	2016	DF	530010	Female	No	Brown	9 to 11	Confirmed	Others	Active Search	No	NA	VENEZUELA	NA	Vivax	70 to 79 years	70	New Case
19/03/2016	2016	GO	521308	Male	Not applicable	Brown	9 to 11	Confirmed	Pannig	CSV	No	15	BRAZIL	150360	Vivax	50 to 59 years	54	CSV
28/03/2016	2016	GO	520870	Male	Not applicable	Brown	5 to 8	Confirmed	NA	Passive Search	No	15	BRAZIL	150000	Vivax	50 to 59 years	53	New Case
04/04/2016	2016	GO	522160	Male	Not applicable	Brown	1 to 4	Confirmed	Pannig	Passive Search	No	15	BRAZIL	150613	Vivax	30 to 39 years	37	New Case
11/04/2016	2016	GO	520870	Female	No	IGNORED	9 to 11	Confirmed	Traveler	Passive Search	No	NA	SOUTH AFRICA	NA	Falciparum	70 to 79 years	74	New Case
12/04/2016	2016	GO	520870	Male	Not applicable	Brown	IGNORED	Confirmed	IGNORED	Passive Search	Indetermined	NA	IGNORED	NA	Vivax	40 to 49 years	43	New Case
19/04/2016	2016	GO	520870	Male	Not applicable	Brown	IGNORED	Confirmed	Others	Passive Search	No	NA	ANGOLA	NA	Falciparum	30 to 39 years	36	New Case
02/05/2016	2016	GO	520450	Male	Not applicable	Brown	9 to 11	Confirmed	Others	CSV	No	16	BRAZIL	160030	Vivax	30 to 39 years	35	CSV
12/05/2016	2016	DF	530010	Female	No	Brown	5 to 8	Confirmed	Others	Active Search	No	NA	VENEZUELA	NA	Vivax	30 to 39 years	38	New Case
18/05/2016	2016	GO	520870	Male	Not applicable	Brown	9 to 11	Confirmed	Others	Passive Search	Indetermined	NA	IGNORED	NA	Vivax	40 to 49 years	41	New Case
20/05/2016	2016	GO	521308	Male	Not applicable	Black	1 to 4	Confirmed	Agriculture	Passive Search	No	15	BRAZIL	150613	Vivax	40 to 49 years	43	New Case
30/05/2016	2016	GO	520545	Male	Not applicable	White	5 to 8	Confirmed	Agriculture	Passive Search	No	15	BRAZIL	150616	Vivax	40 to 49 years	41	New Case
01/06/2016	2016	GO	520870	Male	Not applicable	Brown	1 to 4	Confirmed	Pannig	Passive Search	No	15	BRAZIL	150616	Vivax	40 to 49 years	41	New Case
06/06/2016	2016	GO	520450	Male	Not applicable	White	9 to 11	Confirmed	NA	Passive Search	No	16	BRAZIL	160010	Vivax	20 to 29 years	26	New Case
23/06/2016	2016	GO	520870	Female	No	White	5 to 8	Confirmed	IGNORED	Passive Search	No	15	BRAZIL	150548	Vivax	20 to 29 years	21	New Case
28/06/2016	2016	GO	520870	Female	Not applicable	Brown	Not applicable	Confirmed	Others	Passive Search	No	15	BRAZIL	150548	Vivax	01 to 04 years	3	New Case
28/06/2016	2016	GO	520870	Male	Not applicable	Brown	9 to 11	Confirmed	Others	Passive Search	No	12	BRAZIL	120020	Vivax	20 to 29 years	29	New Case
28/06/2016	2016	GO	520140	Male	Not applicable	White	9 to 11	Confirmed	Tourism	CSV	No	12	BRAZIL	120040	Falciparum	20 to 29 years	29	CSV
04/07/2016	2016	GO	520870	Male	Not applicable	NA	12 or more	Confirmed	Traveler	Passive Search	No	16	BRAZIL	160010	Vivax	50 to 59 years	56	New Case
30/07/2016	2016	GO	520450	Male	Not applicable	Brown	9 to 11	Confirmed	Others	CSV	No	16	BRAZIL	160030	Vivax	30 to 39 years	35	CSV
15/08/2016	2016	GO	520870	Female	Not applicable	Brown	1 to 4	Confirmed	Traveler	Passive Search	No	13	BRAZIL	130120	Vivax	60 to 69 years	65	New Case
19/08/2016	2016	GO	520510	Male	Not applicable	Brown	9 to 11	Confirmed	Others	Passive Search	No	11	BRAZIL	110013	Vivax	20 to 29 years	22	New Case
25/08/2016	2016	GO	520870	Male	Not applicable	Brown	5 to 8	Confirmed	Traveler	Passive Search	No	NA	ANGOLA	NA	Falciparum	50 to 59 years	50	New Case
16/09/2016	2016	GO	520870	Male	Not applicable	Black	IGNORED	Confirmed	Others	Passive Search	No	16	BRAZIL	160030	Vivax	30 to 39 years	30	New Case
14/10/2016	2016	GO	520870	Male	Not applicable	Brown	IGNORED	Confirmed	Pannig	Passive Search	No	NA	GUYANA	NA	Falciparum	20 to 29 years	29	New Case
14/10/2016	2016	GO	521930	Male	Not applicable	Black	5 to 8	Confirmed	Others	Passive Search	No	11	BRAZIL	110002	Vivax	20 to 29 years	24	New Case
26/10/2016	2016	GO	520870	Female	No	Brown	12 or more	Confirmed	Others	Passive Search	No	13	BRAZIL	130000	Vivax	30 to 39 years	32	New Case
17/11/2016	2016	GO	521250	Male	Not applicable	Brown	5 to 8	Confirmed	Pannig	CSV	No	NA	FRENCH GUIANA	NA	Vivax	20 to 29 years	23	CSV
25/11/2016	2016	GO	521190	Male	Not applicable	Black	1 to 4	Confirmed	Tourism	Passive Search	No	NA	SOUTH AFRICA	NA	Vivax	30 to 39 years	38	New Case
02/12/2016	2016	GO	521370	Male	Not applicable	White	1 to 4	Confirmed	Pannig	Active Search	No	13	BRAZIL	130290	Vivax	30 to 39 years	30	New Case
05/12/2016	2016	RN	240810	Male	Not applicable	White	9 to 11	Confirmed	Agriculture	Passive Search	No	52	BRAZIL	520890	Falciparum	15 to 19 years	19	New Case
09/12/2016	2016	GO	520870	Male	Not applicable	Brown	5 to 8	Confirmed	NA	Passive Search	No	13	BRAZIL	130000	Falciparum	40 to 49 years	40	New Case
29/12/2016	2016	GO	520870	Male	Not applicable	Brown	IGNORED	Confirmed	Others	Passive Search	No	NA	VENEZUELA	NA	Vivax	40 to 49 years	45	New Case
09/01/2017	2017	GO	520870	Male	Not applicable	Brown	IGNORED	Confirmed	NA	Passive Search	No	11	BRAZIL	110000	Vivax	30 to 39 years	31	New Case
16/01/2017	2017	GO	521370	Female	No	White	5 to 8	Confirmed	Domestic	Active Search	No	15	BRAZIL	150548	Vivax	20 to 29 years	20	New Case
18/01/2017	2017	GO	521405	Male	Not applicable	Brown	1 to 4	Confirmed	Agriculture	Active Search	No	NA	FRANCE	NA	Vivax	20 to 29 years	29	New Case
06/02/2017	2017	GO	520110	Male	Not applicable	Brown	9 to 11	Confirmed	Traveler	CSV	No	11	BRAZIL	110020	Vivax	20 to 29 years	29	CSV
13/02/2017	2017	GO	520870	Male	Not applicable	Brown	IGNORED	Confirmed	Tourism	Passive Search	No	15	BRAZIL	150613	Vivax	50 to 59 years	51	New Case
27/03/2017	2017	GO	521040	Male	Not applicable	Brown	1 to 4	Confirmed	Pannig	Passive Search	No	21	BRAZIL	211130	Falciparum	30 to 39 years	37	New Case
05/04/2017	2017	GO	520870	Male	Not applicable	Yellow	9 to 11	Confirmed	Traveler	Passive Search	No	12	BRAZIL	120000	Vivax	30 to 39 years	37	New Case
11/04/2017	2017	GO	522020	Female	No	Brown	12 or more	Confirmed	Domestic	CSV	No	13	BRAZIL	130100	Vivax	30 to 39 years	32	CSV
12/04/2017	2017	GO	521308	Male	Not applicable	Black	5 to 8	Confirmed	Agriculture	Passive Search	No	NA	VENEZUELA	NA	Vivax	30 to 39 years	34	New Case
22/05/2017	2017	GO	520870	Male	Not applicable	Brown	IGNORED	Confirmed	IGNORED	Passive Search	No	15	BRAZIL	150548	Vivax	50 to 59 years	53	New Case
27/06/2017	2017	GO	520870	Male	Not applicable	White	Not applicable	Confirmed	Others	Passive Search	No	12	BRAZIL	120000	Vivax	01 to 04 years	2	New Case
03/08/2017	2017	GO	520870	Female	Not applicable	IGNORED	IGNORED	Confirmed	IGNORED	Passive Search	No	NA	VENEZUELA	NA	F + V	50 to 59 years	50	New Case
03/08/2017	2017	GO	521880	Female	No	White	NA	Confirmed	Others	Passive Search	Yes	52	BRAZIL	521880	F + FG	50 to 59 years	51	New Case
19/08/2017	2017	GO	521190	Male	Not applicable	White	9 to 11	Confirmed	Others	Passive Search	No	NA	PAKISTAN	NA	Vivax	30 to 39 years	36	New Case
19/08/2017	2017	GO	520870	Male	Not applicable	Brown	IGNORED	Confirmed	IGNORED	Passive Search	No	15	BRAZIL	150000	Vivax	50 to 59 years	53	New Case
05/09/2017	2017	GO	520870	Male	Not applicable	Brown	IGNORED	Confirmed	Agriculture	Passive Search	No	15	BRAZIL	150000	Vivax	30 to 39 years	33	New Case
08/09/2017	2017	GO	520110	Male	Not applicable	White	1 to 4	Confirmed	Tourism	Passive Search	No	15	BRAZIL	150070	Falciparum	70 to 79 years	72	New Case
24/09/2017	2017	GO	520870	Female	No	Brown	9 to 11	Confirmed	Others	Passive Search	No	11	BRAZIL	110020	Vivax	40 to 49 years	44	New Case
07/10/2017	2017	GO	520870	Male	Not applicable	White	IGNORED	Confirmed	Livestock	Passive Search	No	16	BRAZIL	160010	Vivax	40 to 49 years	45	New Case
12/10/2017	2017	GO	520870	Female	No	Brown	IGNORED	Confirmed	Others	Passive Search	No	12	BRAZIL	120000	Falciparum	30 to 39 years	37	New Case
23/10/2017	2017	GO	520870	Male	Not applicable	Brown	IGNORED	Confirmed	NA	Passive Search	No	11	BRAZIL	110000	Vivax	50 to 59 years	52	New Case
24/10/2017	2017	GO	520870	Male	Not applicable	Black	IGNORED	Confirmed	Others	Passive Search	No	NA	CAMEROON	NA	Falciparum	30 to 39 years	30	New Case
27/10/2017	2017	GO	520870	Male	Not applicable	Black	IGNORED	Confirmed	Others	Passive Search	No	NA	SOUTH AFRICA	NA	Falciparum	60 to 69 years	61	New Case
28/10/2017	2017	GO	520870	Male	Not applicable	Black	IGNORED	Confirmed	Others	Passive Search	No	NA	SOUTH AFRICA	NA	Falciparum	40 to 49 years	40	New Case
12/11/2017	2017	GO	520870	Female	2� Quarter	Brown	IGNORED	Confirmed	IGNORED	Passive Search	No	14	BRAZIL	140000	Vivax	20 to 29 years	21	New Case
01/12/2017	2017	GO	520450	Male	Not applicable	Brown	1 to 4	Confirmed	Pannig	Passive Search	No	15	BRAZIL	150360	Vivax	50 to 59 years	52	New Case
25/12/2017	2017	GO	521310	Male	Not applicable	White	12 or more	Confirmed	Agriculture	Passive Search	No	NA	ANGOLA	NA	Vivax	30 to 39 years	34	New Case
01/01/2018	2018	GO	520870	Male	Not applicable	Brown	IGNORED	Confirmed	Others	Passive Search	No	15	BRAZIL	150000	Vivax	50 to 59 years	54	New Case
07/01/2018	2018	GO	520870	Male	Not applicable	Brown	IGNORED	Confirmed	Agriculture	Passive Search	No	15	BRAZIL	150000	Vivax	50 to 59 years	50	New Case
20/01/2018	2018	GO	520870	Male	Not applicable	Brown	12 or more	Confirmed	Others	Passive Search	No	13	BRAZIL	130000	Vivax	40 to 49 years	44	New Case
20/01/2018	2018	GO	520870	Male	Not applicable	Brown	Not applicable	Confirmed	Others	Passive Search	No	11	BRAZIL	110020	Vivax	00 to 01 ano	0	New Case
21/01/2018	2018	GO	520870	Male	Not applicable	Brown	IGNORED	Confirmed	Traveler	Passive Search	No	15	BRAZIL	150000	Vivax	40 to 49 years	43	New Case
26/01/2018	2018	GO	520490	Male	Not applicable	Brown	9 to 11	Confirmed	Livestock	Active Search	No	11	BRAZIL	110020	Falciparum	30 to 39 years	39	New Case
28/01/2018	2018	GO	520870	Male	Not applicable	Brown	9 to 11	Confirmed	IGNORED	Passive Search	No	NA	ANGOLA	NA	Falciparum	20 to 29 years	20	New Case
15/02/2018	2018	DF	530010	Female	No	White	9 to 11	Confirmed	Pannig	Passive Search	No	NA	GUYANA	NA	Vivax	20 to 29 years	22	New Case
20/02/2018	2018	GO	521310	Male	Not applicable	Brown	1 to 4	Confirmed	Others	Passive Search	No	11	BRAZIL	110080	Vivax	20 to 29 years	28	New Case
22/02/2018	2018	GO	520870	Male	Not applicable	Brown	5 to 8	Confirmed	Agriculture	Active Search	No	15	BRAZIL	150808	Vivax	50 to 59 years	53	New Case
22/02/2018	2018	DF	530010	Female	No	White	IGNORED	Confirmed	Others	Active Search	No	13	BRAZIL	130190	Vivax	50 to 59 years	52	New Case
22/02/2018	2018	DF	530010	Male	Not applicable	White	IGNORED	Confirmed	Others	Active Search	No	13	BRAZIL	130190	Vivax	50 to 59 years	59	New Case
28/02/2018	2018	GO	521190	Male	Not applicable	White	IGNORED	Confirmed	IGNORED	Passive Search	No	11	BRAZIL	110002	Vivax	05 to 09 years	7	New Case
28/02/2018	2018	GO	521190	Female	No	Black	1 to 4	Confirmed	Others	Passive Search	No	11	BRAZIL	110002	Vivax	40 to 49 years	44	New Case
01/03/2018	2018	GO	521190	Male	Not applicable	White	12 or more	Confirmed	Others	Passive Search	No	53	BRAZIL	530010	Vivax	30 to 39 years	33	New Case
03/03/2018	2018	GO	520870	Male	Not applicable	Brown	IGNORED	Confirmed	Others	Passive Search	No	11	BRAZIL	110000	Vivax	60 to 69 years	62	New Case
11/03/2018	2018	GO	520870	Male	Not applicable	Brown	IGNORED	Confirmed	Others	Passive Search	No	14	BRAZIL	140000	Vivax	30 to 39 years	34	New Case
15/03/2018	2018	GO	520870	Female	No	Brown	9 to 11	Confirmed	Agriculture	Passive Search	No	15	BRAZIL	150810	Vivax	15 to 19 years	16	New Case
21/03/2018	2018	GO	520870	Male	Not applicable	Brown	IGNORED	Confirmed	Others	Passive Search	No	15	BRAZIL	150000	Vivax	15 to 19 years	15	New Case
26/03/2018	2018	GO	520870	Female	Not applicable	Yellow	IGNORED	Confirmed	Traveler	Passive Search	No	NA	SOUTH AFRICA	NA	F + FG	70 to 79 years	74	New Case
17/04/2018	2018	GO	520870	Female	No	Brown	IGNORED	Confirmed	IGNORED	Passive Search	No	15	BRAZIL	150000	Vivax	30 to 39 years	37	New Case
19/04/2018	2018	GO	522185	Male	Not applicable	White	5 to 8	Confirmed	Pannig	CSV	No	NA	FRENCH GUIANA	NA	Vivax	30 to 39 years	31	CSV
20/04/2018	2018	GO	520870	Male	Not applicable	Brown	IGNORED	Confirmed	Others	Passive Search	No	13	BRAZIL	130260	Vivax	50 to 59 years	51	New Case
28/04/2018	2018	GO	520870	Male	Not applicable	Brown	5 to 8	Confirmed	NA	Passive Search	No	11	BRAZIL	110000	Vivax	40 to 49 years	45	New Case
30/04/2018	2018	GO	522185	Male	Not applicable	White	5 to 8	Confirmed	Pannig	CSV	No	NA	FRENCH GUIANA	NA	Falciparum	30 to 39 years	31	CSV
09/05/2018	2018	GO	520870	Female	No	Brown	IGNORED	Confirmed	IGNORED	Passive Search	No	14	BRAZIL	140000	Vivax	30 to 39 years	32	New Case
15/05/2018	2018	GO	520870	Male	Not applicable	Brown	IGNORED	Confirmed	IGNORED	Passive Search	No	15	BRAZIL	150420	Vivax	15 to 19 years	18	New Case
17/05/2018	2018	SC	421540	Male	Not applicable	White	9 to 11	Confirmed	Constructor	Passive Search	No	NA	ANGOLA	NA	Falciparum	30 to 39 years	31	New Case
17/05/2018	2018	GO	521880	Female	No	Brown	9 to 11	Confirmed	Others	Passive Search	No	12	BRAZIL	120020	F + V	10 to 14 years	13	New Case
18/05/2018	2018	GO	520870	Male	Not applicable	Brown	1 to 4	Confirmed	IGNORED	Passive Search	No	NA	ANGOLA	NA	Falciparum	50 to 59 years	57	New Case
18/05/2018	2018	GO	520870	Male	Not applicable	Brown	5 to 8	Confirmed	Traveler	Passive Search	No	NA	ANGOLA	NA	Falciparum	50 to 59 years	56	New Case
18/05/2018	2018	GO	520450	Male	Not applicable	White	5 to 8	Confirmed	Agriculture	Passive Search	No	NA	ANGOLA	NA	Falciparum	50 to 59 years	56	New Case
19/05/2018	2018	GO	520870	Male	Not applicable	Black	5 to 8	Confirmed	Others	Passive Search	No	14	BRAZIL	140000	Vivax	10 to 14 years	12	New Case
26/06/2018	2018	GO	520870	Male	Not applicable	Brown	1 to 4	Confirmed	Others	Passive Search	No	15	BRAZIL	150000	Vivax	30 to 39 years	34	New Case
29/06/2018	2018	GO	520450	Female	Not applicable	Brown	Not applicable	Confirmed	Domestic	Passive Search	No	12	BRAZIL	120020	Vivax	00 to 01 ano	0	New Case
18/07/2018	2018	GO	520870	Male	Not applicable	Brown	1 to 4	Confirmed	NA	Passive Search	No	11	BRAZIL	110000	Vivax	60 to 69 years	68	New Case
01/08/2018	2018	GO	520110	Male	Not applicable	Brown	9 to 11	Confirmed	Traveler	Passive Search	No	NA	CENTRAL AFRICAN REPUBLIC	NA	F + FG	30 to 39 years	31	New Case
02/08/2018	2018	GO	520870	Male	Not applicable	Brown	IGNORED	Confirmed	Others	Passive Search	No	NA	SOUTH AFRICA	NA	Falciparum	30 to 39 years	31	New Case
21/08/2018	2018	GO	520870	Male	Not applicable	Brown	IGNORED	Confirmed	Others	Passive Search	No	NA	SOUTH AFRICA	NA	Falciparum	50 to 59 years	56	New Case
21/08/2018	2018	GO	520870	Male	Not applicable	Brown	IGNORED	Confirmed	Others	Passive Search	No	15	BRAZIL	150810	Vivax	15 to 19 years	15	New Case
23/08/2018	2018	GO	522185	Male	Not applicable	Brown	5 to 8	Confirmed	Pannig	CSV	No	NA	FRENCH GUIANA	NA	Vivax	40 to 49 years	41	CSV
11/09/2018	2018	GO	520140	Male	Not applicable	NA	NA	Confirmed	Agriculture	Passive Search	No	11	BRAZIL	110002	Vivax	20 to 29 years	25	New Case
12/09/2018	2018	GO	520870	Female	Not applicable	White	12 or more	Confirmed	Others	Passive Search	No	13	BRAZIL	130260	Vivax	30 to 39 years	32	New Case
04/10/2018	2018	GO	520870	Male	Not applicable	Brown	IGNORED	Confirmed	IGNORED	Passive Search	No	13	BRAZIL	130000	Vivax	10 to 14 years	12	New Case
21/10/2018	2018	GO	520870	Female	No	White	IGNORED	Confirmed	Traveler	Passive Search	No	NA	MOZAMBIQUE	NA	Vivax	40 to 49 years	47	New Case
26/10/2018	2018	GO	520450	Male	Not applicable	Black	NA	Confirmed	Others	Passive Search	No	14	BRAZIL	140010	Vivax	50 to 59 years	53	New Case
30/10/2018	2018	GO	520870	Male	Not applicable	Brown	9 to 11	Confirmed	Traveler	Passive Search	No	13	BRAZIL	130000	Vivax	30 to 39 years	38	New Case
05/11/2018	2018	GO	520110	Female	No	Brown	9 to 11	Confirmed	Tourism	Passive Search	No	NA	VENEZUELA	NA	Vivax	30 to 39 years	38	New Case
05/11/2018	2018	GO	520870	Male	Not applicable	Brown	9 to 11	Confirmed	Traveler	Passive Search	No	13	BRAZIL	130000	Vivax	30 to 39 years	30	New Case
07/11/2018	2018	GO	520870	Male	Not applicable	Brown	IGNORED	Confirmed	IGNORED	Passive Search	No	15	BRAZIL	150000	Vivax	30 to 39 years	34	New Case
09/11/2018	2018	GO	520620	Male	Not applicable	Brown	NA	Confirmed	Others	Passive Search	No	14	BRAZIL	140047	Vivax	20 to 29 years	22	New Case
09/11/2018	2018	GO	521310	Male	Not applicable	Brown	IGNORED	Confirmed	NA	Passive Search	No	13	BRAZIL	130260	Vivax	50 to 59 years	52	New Case
17/11/2018	2018	GO	520870	Female	Not applicable	White	Not applicable	Confirmed	Others	Passive Search	No	11	BRAZIL	110000	Vivax	00 to 01 ano	0	New Case
26/12/2018	2018	GO	520870	Male	Not applicable	Brown	9 to 11	Confirmed	Mining	Passive Search	No	15	BRAZIL	150360	Vivax	50 to 59 years	59	New Case
27/12/2018	2018	GO	521308	Male	Not applicable	Black	5 to 8	Confirmed	Pannig	Active Search	No	15	BRAZIL	150613	Vivax	20 to 29 years	24	New Case
07/01/2019	2019	DF	530010	Female	3� Quarter	White	5 to 8	Confirmed	Pannig	Passive Search	No	14	BRAZIL	140010	Falciparum	20 to 29 years	29	New Case
12/01/2019	2019	GO	520870	Female	No	Brown	12 or more	Confirmed	Tourism	Passive Search	No	15	BRAZIL	150210	Vivax	20 to 29 years	21	New Case
24/01/2019	2019	GO	522000	Male	Not applicable	Brown	IGNORED	Confirmed	Mining	Active Search	No	NA	FRENCH GUIANA	NA	Vivax	30 to 39 years	30	New Case
01/02/2019	2019	GO	520350	Male	Not applicable	White	9 to 11	Confirmed	Agriculture	Passive Search	No	NA	ANGOLA	NA	Falciparum	30 to 39 years	38	New Case
04/02/2019	2019	GO	520870	Male	Not applicable	Brown	9 to 11	Confirmed	Agriculture	Passive Search	No	NA	ANGOLA	NA	Falciparum	30 to 39 years	38	New Case
05/02/2019	2019	GO	520870	Male	Not applicable	Brown	IGNORED	Confirmed	Hunting/Fishing	Passive Search	No	13	BRAZIL	130260	Vivax	40 to 49 years	45	New Case
20/02/2019	2019	GO	520870	Male	Not applicable	Brown	IGNORED	Confirmed	Others	Passive Search	No	NA	VENEZUELA	NA	Vivax	20 to 29 years	29	New Case
20/02/2019	2019	GO	520870	Female	No	Brown	IGNORED	Confirmed	Traveler	Passive Search	No	NA	VENEZUELA	NA	Vivax	20 to 29 years	28	New Case
06/03/2019	2019	GO	520870	Male	Not applicable	Brown	9 to 11	Confirmed	Others	Passive Search	No	15	BRAZIL	150000	Vivax	20 to 29 years	26	New Case
16/03/2019	2019	GO	520870	Male	Not applicable	Brown	IGNORED	Confirmed	Others	Passive Search	No	NA	ANGOLA	NA	Vivax	60 to 69 years	61	New Case
05/04/2019	2019	GO	520510	Male	Not applicable	White	IGNORED	Confirmed	Pannig	CSV	No	NA	FRENCH GUIANA	NA	Vivax	20 to 29 years	28	CSV
15/04/2019	2019	GO	521190	Male	Not applicable	Brown	5 to 8	Confirmed	Hunting/Fishing	Passive Search	No	15	BRAZIL	150210	Vivax	30 to 39 years	31	New Case
03/05/2019	2019	GO	520870	Male	Not applicable	White	5 to 8	Confirmed	NA	Passive Search	No	14	BRAZIL	140000	Falciparum	30 to 39 years	39	New Case
05/05/2019	2019	GO	520870	Male	Not applicable	Brown	9 to 11	Confirmed	Others	Passive Search	No	12	BRAZIL	120000	Vivax	20 to 29 years	27	New Case
06/05/2019	2019	GO	521190	Male	Not applicable	White	5 to 8	Confirmed	Tourism	Passive Search	No	51	BRAZIL	510735	Vivax	40 to 49 years	43	New Case
03/06/2019	2019	GO	520870	Male	Not applicable	Brown	5 to 8	Confirmed	IGNORED	Passive Search	No	15	BRAZIL	150140	Vivax	40 to 49 years	40	New Case
11/06/2019	2019	GO	520870	Female	No	Brown	9 to 11	Confirmed	Others	Passive Search	No	14	BRAZIL	140000	Vivax	30 to 39 years	38	New Case
18/06/2019	2019	GO	520870	Male	Not applicable	Brown	5 to 8	Confirmed	Others	Passive Search	No	15	BRAZIL	150000	Vivax	20 to 29 years	26	New Case
28/06/2019	2019	GO	520870	Female	No	Brown	9 to 11	Confirmed	Traveler	Passive Search	No	11	BRAZIL	110080	Vivax	20 to 29 years	21	New Case
10/07/2019	2019	GO	520870	Female	IGNORED	Brown	9 to 11	Confirmed	Others	Passive Search	No	51	BRAZIL	510140	Vivax	20 to 29 years	24	New Case
17/07/2019	2019	GO	521380	Male	Not applicable	White	IGNORED	Confirmed	Livestock	Passive Search	No	21	BRAZIL	210095	Vivax	15 to 19 years	19	New Case
18/07/2019	2019	GO	520870	Male	Not applicable	Brown	12 or more	Confirmed	Others	Passive Search	No	NA	EQUATORIAL GUINEA	NA	Falciparum	20 to 29 years	24	New Case
24/07/2019	2019	GO	520870	Male	Not applicable	White	1 to 4	Confirmed	Others	Passive Search	No	NA	GUYANA	NA	Vivax	30 to 39 years	39	New Case
24/07/2019	2019	GO	520870	Female	No	Brown	9 to 11	Confirmed	Tourism	Passive Search	No	NA	GUYANA	NA	Vivax	30 to 39 years	39	New Case
27/07/2019	2019	GO	520870	Male	Not applicable	Brown	9 to 11	Confirmed	IGNORED	Passive Search	No	11	BRAZIL	110020	Vivax	20 to 29 years	25	New Case
05/08/2019	2019	GO	520870	Male	Not applicable	Brown	12 or more	Confirmed	Others	Passive Search	No	16	BRAZIL	160030	Vivax	20 to 29 years	26	New Case
08/08/2019	2019	GO	520870	Male	Not applicable	Brown	IGNORED	Confirmed	Others	Passive Search	No	NA	COLOMBIA	NA	Vivax	20 to 29 years	24	New Case
12/08/2019	2019	GO	520870	Male	Not applicable	IGNORED	IGNORED	Confirmed	Others	Passive Search	No	15	BRAZIL	150140	Vivax	60 to 69 years	62	New Case
12/08/2019	2019	GO	520870	Female	Not applicable	Brown	IGNORED	Confirmed	Traveler	Passive Search	No	15	BRAZIL	150810	Vivax	10 to 14 years	12	New Case
22/08/2019	2019	GO	520870	Female	No	Brown	IGNORED	Confirmed	Traveler	Passive Search	No	14	BRAZIL	140000	Vivax	30 to 39 years	38	New Case
22/08/2019	2019	GO	520870	Male	Not applicable	Brown	1 to 4	Confirmed	Traveler	Passive Search	No	14	BRAZIL	140000	Vivax	10 to 14 years	13	New Case
27/08/2019	2019	GO	520870	Male	Not applicable	Brown	IGNORED	Confirmed	Traveler	Passive Search	No	16	BRAZIL	160005	Vivax	50 to 59 years	50	New Case
27/08/2019	2019	DF	530010	Male	Not applicable	Brown	9 to 11	Confirmed	Others	Passive Search	Indetermined	NA	IGNORED	NA	Vivax	20 to 29 years	23	New Case
28/08/2019	2019	GO	520140	Female	No	White	5 to 8	Confirmed	Tourism	Passive Search	No	14	BRAZIL	140047	Vivax	40 to 49 years	42	New Case
31/08/2019	2019	GO	520870	Male	Not applicable	Brown	IGNORED	Confirmed	Others	Passive Search	No	14	BRAZIL	140000	Vivax	70 to 79 years	72	New Case
31/08/2019	2019	GO	520870	Male	Not applicable	Brown	IGNORED	Confirmed	Others	Passive Search	No	14	BRAZIL	140000	Vivax	20 to 29 years	22	New Case
02/09/2019	2019	GO	520870	Male	Not applicable	Brown	9 to 11	Confirmed	Others	Passive Search	No	51	BRAZIL	510000	Vivax	60 to 69 years	67	New Case
03/09/2019	2019	GO	520870	Male	Not applicable	Brown	IGNORED	Confirmed	Pannig	Passive Search	No	15	BRAZIL	150360	Vivax	20 to 29 years	29	New Case
09/09/2019	2019	GO	520870	Male	Not applicable	Brown	IGNORED	Confirmed	Others	Passive Search	No	14	BRAZIL	140000	Vivax	40 to 49 years	44	New Case
16/09/2019	2019	GO	520870	Male	Not applicable	Brown	IGNORED	Confirmed	Others	Passive Search	No	NA	GUYANA	NA	Vivax	40 to 49 years	45	New Case
24/09/2019	2019	GO	520110	Female	No	Brown	9 to 11	Confirmed	Traveler	Passive Search	No	12	BRAZIL	120020	Vivax	30 to 39 years	38	New Case
27/09/2019	2019	GO	520870	Male	Not applicable	White	9 to 11	Confirmed	Others	Passive Search	No	11	BRAZIL	110000	Vivax	20 to 29 years	20	New Case
03/10/2019	2019	GO	520870	Male	Not applicable	Brown	9 to 11	Confirmed	NA	Passive Search	No	13	BRAZIL	130000	Vivax	30 to 39 years	33	New Case
09/10/2019	2019	GO	520140	Male	Not applicable	IGNORED	NA	Confirmed	Pannig	Passive Search	No	15	BRAZIL	150010	Vivax	15 to 19 years	19	New Case
09/10/2019	2019	GO	520870	Male	Not applicable	Brown	9 to 11	Confirmed	Pannig	Passive Search	No	15	BRAZIL	150000	Vivax	15 to 19 years	19	New Case
13/10/2019	2019	GO	520870	Male	Not applicable	White	5 to 8	Confirmed	Others	Passive Search	No	13	BRAZIL	130000	Vivax	40 to 49 years	42	New Case
19/10/2019	2019	GO	520870	Female	No	White	IGNORED	Confirmed	Others	Passive Search	No	14	BRAZIL	140010	Vivax	40 to 49 years	47	New Case
28/10/2019	2019	GO	520870	Male	Not applicable	Brown	9 to 11	Confirmed	NA	Passive Search	No	16	BRAZIL	160030	Vivax	40 to 49 years	40	New Case
30/10/2019	2019	GO	520870	Male	Not applicable	Brown	IGNORED	Confirmed	Others	Passive Search	No	15	BRAZIL	150000	Vivax	50 to 59 years	56	New Case
02/11/2019	2019	GO	520870	Male	Not applicable	Brown	1 to 4	Confirmed	Others	Passive Search	No	14	BRAZIL	140000	Vivax	05 to 09 years	8	New Case
02/11/2019	2019	GO	520870	Male	Not applicable	Brown	12 or more	Confirmed	Pannig	Passive Search	No	13	BRAZIL	130014	Vivax	30 to 39 years	38	New Case
08/11/2019	2019	GO	520640	Male	Not applicable	Brown	5 to 8	Confirmed	IGNORED	Passive Search	No	51	BRAZIL	510325	Vivax	30 to 39 years	31	New Case
13/11/2019	2019	GO	520870	Male	Not applicable	Brown	IGNORED	Confirmed	Others	Passive Search	No	14	BRAZIL	140000	Vivax	20 to 29 years	29	New Case
27/11/2019	2019	GO	520870	Male	Not applicable	Brown	IGNORED	Confirmed	NA	Passive Search	No	13	BRAZIL	130260	Vivax	40 to 49 years	41	New Case
01/12/2019	2019	GO	520870	Male	Not applicable	Brown	12 or more	Confirmed	Traveler	Passive Search	No	NA	LIBERIA	NA	Falciparum	30 to 39 years	34	New Case
02/12/2019	2019	GO	520870	Male	Not applicable	Brown	1 to 4	Confirmed	Tourism	Passive Search	No	13	BRAZIL	130270	Vivax	40 to 49 years	40	New Case
05/12/2019	2019	GO	520110	Male	Not applicable	Brown	12 or more	Confirmed	Traveler	Passive Search	No	16	BRAZIL	160050	Vivax	60 to 69 years	63	New Case
19/12/2019	2019	GO	520870	Female	No	Brown	IGNORED	Confirmed	Traveler	Passive Search	No	NA	SOUTH AFRICA	NA	Falciparum	50 to 59 years	50	New Case
26/12/2019	2019	GO	521350	Male	Not applicable	Yellow	Not applicable	Confirmed	Constructor	Passive Search	No	11	BRAZIL	110002	Falciparum	00 to 01 ano	0	New Case
03/01/2020	2020	GO	520870	Male	Not applicable	Brown	IGNORED	Confirmed	Others	Passive Search	No	NA	MOZAMBIQUE	NA	Falciparum	20 to 29 years	27	New Case
10/01/2020	2020	GO	520870	Male	Not applicable	Brown	9 to 11	Confirmed	Pannig	Passive Search	No	51	BRAZIL	510140	Vivax	50 to 59 years	51	New Case
18/01/2020	2020	GO	520870	Female	Not applicable	Brown	1 to 4	Confirmed	Others	Passive Search	No	12	BRAZIL	120000	Vivax	05 to 09 years	7	New Case
19/01/2020	2020	GO	520870	Female	No	Brown	9 to 11	Confirmed	Others	Passive Search	No	12	BRAZIL	120000	Vivax	15 to 19 years	16	New Case
27/01/2020	2020	GO	520870	Male	Not applicable	Brown	IGNORED	Confirmed	Others	Passive Search	No	15	BRAZIL	150000	Vivax	05 to 09 years	7	New Case
28/01/2020	2020	GO	521380	Male	Not applicable	Brown	5 to 8	Confirmed	Pannig	Passive Search	No	52	BRAZIL	520450	Vivax	50 to 59 years	56	New Case
29/01/2020	2020	GO	520870	Male	Not applicable	Brown	1 to 4	Confirmed	Others	Passive Search	Indetermined	NA	IGNORED	NA	Vivax	50 to 59 years	56	New Case
03/02/2020	2020	GO	520870	Male	Not applicable	Brown	IGNORED	Confirmed	IGNORED	Active Search	No	11	BRAZIL	110000	Vivax	40 to 49 years	45	New Case
03/02/2020	2020	GO	520450	Male	Not applicable	Black	IGNORED	Confirmed	Agriculture	Active Search	Indetermined	NA	IGNORED	NA	Vivax	40 to 49 years	49	New Case
05/02/2020	2020	DF	530010	Male	Not applicable	Brown	5 to 8	Confirmed	Others	Passive Search	No	13	BRAZIL	130040	Vivax	10 to 14 years	12	New Case
07/02/2020	2020	GO	520870	Male	Not applicable	Black	IGNORED	Confirmed	Domestic	Passive Search	No	11	BRAZIL	110000	Vivax	10 to 14 years	12	New Case
09/02/2020	2020	PI	221100	Male	Not applicable	Black	5 to 8	Confirmed	Pannig	Passive Search	No	13	BRAZIL	130260	Vivax	50 to 59 years	56	New Case
17/02/2020	2020	GO	521190	Female	No	Brown	9 to 11	Confirmed	Tourism	Active Search	No	15	BRAZIL	150375	Vivax	20 to 29 years	25	New Case
04/03/2020	2020	GO	520870	Male	Not applicable	Brown	Not applicable	Confirmed	Others	Passive Search	Indetermined	NA	IGNORED	NA	Vivax	00 to 01 ano	0	New Case
06/03/2020	2020	GO	520870	Male	Not applicable	IGNORED	IGNORED	Confirmed	IGNORED	Passive Search	No	14	BRAZIL	140010	Vivax	30 to 39 years	34	New Case
16/03/2020	2020	GO	520870	Female	No	White	12 or more	Confirmed	Others	Passive Search	No	NA	MOZAMBIQUE	NA	Falciparum	40 to 49 years	42	New Case
19/03/2020	2020	GO	520870	Male	Not applicable	Brown	5 to 8	Confirmed	Others	Passive Search	No	14	BRAZIL	140010	Vivax	20 to 29 years	24	New Case
30/03/2020	2020	GO	520870	Male	Not applicable	Brown	5 to 8	Confirmed	Others	Passive Search	Indetermined	NA	IGNORED	NA	Vivax	50 to 59 years	51	New Case
06/04/2020	2020	GO	520110	Female	No	Brown	5 to 8	Confirmed	Pannig	Passive Search	No	14	BRAZIL	140010	Vivax	20 to 29 years	22	New Case
15/04/2020	2020	GO	520870	Male	Not applicable	Brown	IGNORED	Confirmed	Others	Passive Search	No	11	BRAZIL	110000	Vivax	40 to 49 years	43	New Case
07/05/2020	2020	GO	520870	Male	Not applicable	White	9 to 11	Confirmed	Others	Passive Search	No	14	BRAZIL	140000	Vivax	40 to 49 years	42	New Case
18/05/2020	2020	GO	520870	Female	No	Brown	9 to 11	Confirmed	Traveler	Passive Search	No	NA	BRAZIL	NA	Vivax	20 to 29 years	22	New Case
05/06/2020	2020	GO	520870	Male	Not applicable	Brown	IGNORED	Confirmed	Others	Passive Search	No	51	BRAZIL	510000	Vivax	40 to 49 years	40	New Case
13/06/2020	2020	GO	520870	Male	Not applicable	Yellow	9 to 11	Confirmed	Traveler	Passive Search	No	15	BRAZIL	150000	Vivax	40 to 49 years	40	New Case
31/07/2020	2020	GO	520450	Male	Not applicable	Brown	1 to 4	Confirmed	Pannig	Passive Search	No	51	BRAZIL	510675	Vivax	50 to 59 years	54	New Case
04/08/2020	2020	GO	520870	Male	Not applicable	White	IGNORED	Confirmed	Pannig	Passive Search	No	14	BRAZIL	140000	Vivax	40 to 49 years	49	New Case
13/08/2020	2020	GO	520870	Male	Not applicable	Brown	IGNORED	Confirmed	Others	Passive Search	No	11	BRAZIL	110020	Vivax	60 to 69 years	65	New Case
31/08/2020	2020	GO	520870	Male	Not applicable	Brown	IGNORED	Confirmed	NA	Passive Search	No	11	BRAZIL	110000	Vivax	30 to 39 years	34	New Case
19/09/2020	2020	GO	520870	Male	Not applicable	Brown	IGNORED	Confirmed	Pannig	Passive Search	No	15	BRAZIL	150680	Vivax	20 to 29 years	26	New Case
23/09/2020	2020	GO	520350	Male	Not applicable	Brown	9 to 11	Confirmed	Mining	Passive Search	No	14	BRAZIL	140010	Vivax	20 to 29 years	27	New Case
14/10/2020	2020	GO	520510	Male	Not applicable	Brown	5 to 8	Confirmed	Pannig	Passive Search	No	51	BRAZIL	510675	Vivax	40 to 49 years	49	New Case
21/10/2020	2020	GO	520870	Male	Not applicable	Brown	5 to 8	Confirmed	Others	Passive Search	No	15	BRAZIL	150360	Falciparum	20 to 29 years	28	New Case
03/11/2020	2020	GO	521308	Male	Not applicable	Black	9 to 11	Confirmed	Pannig	Passive Search	No	51	BRAZIL	510675	Vivax	30 to 39 years	34	New Case
10/11/2020	2020	GO	520870	Male	Not applicable	Brown	IGNORED	Confirmed	IGNORED	Passive Search	No	51	BRAZIL	510000	Vivax	30 to 39 years	33	New Case
11/11/2020	2020	GO	520870	Female	No	Brown	IGNORED	Confirmed	Others	Passive Search	No	11	BRAZIL	110000	Vivax	20 to 29 years	28	New Case
15/11/2020	2020	GO	520870	Female	No	Brown	IGNORED	Confirmed	IGNORED	Passive Search	No	51	BRAZIL	510000	Vivax	30 to 39 years	32	New Case
17/11/2020	2020	GO	520870	Male	Not applicable	Brown	1 to 4	Confirmed	Pannig	Passive Search	No	51	BRAZIL	510675	Vivax	60 to 69 years	67	New Case
[truncated: 4,850 more rows]
