# Supplementary material for: Malaria time series in the extra-Amazon region of Brazil: epidemiological scenario and a two-year prediction model
Source: Malar J. 2022 May 31;21:157. doi: 10.1186/s12936-022-04162-1 (PMC9153870; doi:10.1186/s12936-022-04162-1)
Supplement: Supplementary file 3 — Additional file 3. The study database containing malaria deaths in brazil’s extra-amazon region for the analyzed period. [file 12936_2022_4162_MOESM3_ESM.csv]

DEATH_YEAR	FU_OCURRENCE	REGION	MUNICIPALITIE_OCURRENCE	MUNICIPALITIE_RESIDENCE	FU_RESIDENCE	REGION_RESIDENCE	OCUP	Ocupation_4_digits	DIAGNOSIS
2019	27	extra-Amazon	270430	270430	27	extra-Amazon			B54
2011	29	extra-Amazon	292740	292740	29	extra-Amazon			B508
2014	29	extra-Amazon	292740	292740	29	extra-Amazon	999993	9999	B54
2014	29	extra-Amazon	292740	292740	29	extra-Amazon	252105	2521	B509
2015	29	extra-Amazon	292045	292045	29	extra-Amazon	999993	9999	B54
2016	29	extra-Amazon	292740	292860	29	extra-Amazon	715610	7156	B54
2016	28	extra-Amazon	280030	292400	29	extra-Amazon	914405	9144	B509
2017	29	extra-Amazon	292740	292740	29	extra-Amazon			B509
2018	29	extra-Amazon	291360	293350	29	extra-Amazon			B519
2018	29	extra-Amazon	292575	293350	29	extra-Amazon	621005	6210	B510
2020	29	extra-Amazon	290460	290460	29	extra-Amazon			B54
2014	23	extra-Amazon	230440	230440	23	extra-Amazon	631210	6312	B519
2011	53	extra-Amazon	530010	530010	53	extra-Amazon			B54
2013	53	extra-Amazon	530010	530010	53	extra-Amazon	999993	9999	B508
2014	35	extra-Amazon	351880	530010	53	extra-Amazon			B54
2015	53	extra-Amazon	530010	530010	53	extra-Amazon			B500
2015	53	extra-Amazon	530010	530010	53	extra-Amazon	999993	9999	B54
2017	53	extra-Amazon	530010	530010	53	extra-Amazon	252105	2521	B508
2018	53	extra-Amazon	530010	530010	53	extra-Amazon			B54
2018	53	extra-Amazon	530010	530010	53	extra-Amazon	141410	1414	B509
2011	32	extra-Amazon	320530	320060	32	extra-Amazon	999993	9999	B508
2011	32	extra-Amazon	320150	320013	32	extra-Amazon	999993	9999	B518
2018	32	extra-Amazon	320390	320515	32	extra-Amazon	621005	6210	B509
2018	32	extra-Amazon	320090	320515	32	extra-Amazon	512120	5121	B509
2019	32	extra-Amazon	320520	320520	32	extra-Amazon			B54
2011	52	extra-Amazon	520870	522185	52	extra-Amazon	252105	2521	B54
2012	52	extra-Amazon	520870	520870	52	extra-Amazon	818105	8181	B509
2013	52	extra-Amazon	520870	520870	52	extra-Amazon			B54
2013	52	extra-Amazon	520870	520450	52	extra-Amazon	411010	4110	B54
2013	52	extra-Amazon	520870	520870	52	extra-Amazon	252545	2525	B509
2016	52	extra-Amazon	520870	520870	52	extra-Amazon	231205	2312	B54
2018	52	extra-Amazon	520870	520870	52	extra-Amazon	214105	2141	B508
2019	52	extra-Amazon	520870	520870	52	extra-Amazon	214205	2142	B509
2019	52	extra-Amazon	520870	520000	52	extra-Amazon			B54
2013	22	extra-Amazon	221100	211220	21	Amazon	999991	9999	B54
2017	22	extra-Amazon	221100	210570	21	Amazon	621005	6210	B54
2018	22	extra-Amazon	221100	211220	21	Amazon			B500
2018	22	extra-Amazon	221100	210596	21	Amazon			B54
2011	31	extra-Amazon	310620	313170	31	extra-Amazon	322115	3221	B54
2011	31	extra-Amazon	310620	310670	31	extra-Amazon	723310	7233	B54
2011	31	extra-Amazon	317010	317010	31	extra-Amazon	214205	2142	B509
2011	31	extra-Amazon	315180	315180	31	extra-Amazon	724315	7243	B54
2012	31	extra-Amazon	312160	312160	31	extra-Amazon			B54
2012	31	extra-Amazon	310620	310620	31	extra-Amazon	999993	9999	B509
2014	31	extra-Amazon	313670	313670	31	extra-Amazon			B54
2014	31	extra-Amazon	310620	315460	31	extra-Amazon	141410	1414	B54
2014	31	extra-Amazon	313380	313380	31	extra-Amazon	331205	3312	B54
2015	31	extra-Amazon	310860	313005	31	extra-Amazon			B519
2016	31	extra-Amazon	315250	315960	31	extra-Amazon	999991	9999	B508
2016	31	extra-Amazon	317010	317010	31	extra-Amazon	252105	2521	B509
2017	31	extra-Amazon	310620	311860	31	extra-Amazon	999993	9999	B54
2017	31	extra-Amazon	316930	316080	31	extra-Amazon	999992	9999	B519
2018	31	extra-Amazon	317010	312710	31	extra-Amazon	114305	1143	B54
2019	31	extra-Amazon	315220	315220	31	extra-Amazon			B54
2020	31	extra-Amazon	311860	311860	31	extra-Amazon	711405	7114	B54
2020	31	extra-Amazon	312770	312770	31	extra-Amazon	354705	3547	B509
2020	31	extra-Amazon	315690	315690	31	extra-Amazon	999994	9999	B528
2020	31	extra-Amazon	314480	315720	31	extra-Amazon	215305	2153	B54
2020	31	extra-Amazon	314800	314800	31	extra-Amazon			B529
2013	50	extra-Amazon	500270	500790	50	extra-Amazon	999992	9999	B54
2016	50	extra-Amazon	500270	500270	50	extra-Amazon	516110	5161	B508
2011	51	Amazon	510795	510795	51	Amazon	999993	9999	B54
2011	51	Amazon	510340	510325	51	Amazon	622105	6221	B519
2011	51	Amazon	510320	510790	51	Amazon	999992	9999	B508
2011	51	Amazon	510790	510790	51	Amazon	999993	9999	B54
2011	51	Amazon	510792	510454	51	Amazon	991405	9914	B519
2012	51	Amazon	510805	510805	51	Amazon	622020	6220	B54
2012	51	Amazon	510340	510840	51	Amazon	354705	3547	B538
2014	51	Amazon	510795	510795	51	Amazon			B500
2014	51	Amazon	510025	510615	51	Amazon	512105	5121	B518
2016	51	Amazon	510340	510330	51	Amazon	622020	6220	B54
2018	51	Amazon	510340	510619	51	Amazon	999991	9999	B54
2019	51	Amazon	510840	510610	51	Amazon	711405	7114	B54
2019	51	Amazon	510795	510345	51	Amazon	782305	7823	B54
2020	51	Amazon	510340	510340	51	Amazon	231205	2312	B508
2015	52	extra-Amazon	520870	150670	15	Amazon	999992	9999	B54
2012	26	extra-Amazon	260960	260960	26	extra-Amazon	999992	9999	B54
2012	26	extra-Amazon	260960	260960	26	extra-Amazon	999993	9999	B54
2016	26	extra-Amazon	261160	261070	26	extra-Amazon	999992	9999	B54
2020	26	extra-Amazon	260960	260960	26	extra-Amazon	999993	9999	B54
2011	22	extra-Amazon	220200	220200	22	extra-Amazon	621005	6210	B518
2012	26	extra-Amazon	261160	220840	22	extra-Amazon	715615	7156	B54
2018	51	Amazon	510340	220610	22	extra-Amazon	512105	5121	B54
2020	22	extra-Amazon	221000	220211	22	extra-Amazon	999993	9999	B509
2011	41	extra-Amazon	411150	411250	41	extra-Amazon	612005	6120	B518
2015	41	extra-Amazon	411370	411370	41	extra-Amazon	999991	9999	B518
2016	41	extra-Amazon	410420	410690	41	extra-Amazon	142305	1423	B509
2019	41	extra-Amazon	410690	410690	41	extra-Amazon	141410	1414	B518
2020	41	extra-Amazon	410690	410765	41	extra-Amazon	513205	5132	B519
2012	33	extra-Amazon	330455	330455	33	extra-Amazon	521105	5211	B509
2013	33	extra-Amazon	330630	330630	33	extra-Amazon	234632	2346	B54
2014	33	extra-Amazon	330630	330630	33	extra-Amazon	999993	9999	B54
2016	33	extra-Amazon	330455	330455	33	extra-Amazon	262110	2621	B509
2017	33	extra-Amazon	330455	330455	33	extra-Amazon	999991	9999	B54
2018	33	extra-Amazon	330455	330250	33	extra-Amazon			B54
2018	33	extra-Amazon	330610	330610	33	extra-Amazon	324115	3241	B528
2019	33	extra-Amazon	330455	330510	33	extra-Amazon	999992	9999	B519
2014	24	extra-Amazon	240810	240810	24	extra-Amazon			B509
2015	24	extra-Amazon	240810	241410	24	extra-Amazon	622020	6220	B54
2016	24	extra-Amazon	240810	240810	24	extra-Amazon			B54
2011	26	extra-Amazon	261160	110002	11	Amazon	231205	2312	B54
2011	43	extra-Amazon	431490	431240	43	extra-Amazon			B54
2014	43	extra-Amazon	431710	430470	43	extra-Amazon	524305	5243	B508
2014	43	extra-Amazon	431870	431870	43	extra-Amazon			B509
2018	43	extra-Amazon	431490	431490	43	extra-Amazon	221105	2211	B508
2018	43	extra-Amazon	431410	430470	43	extra-Amazon	214405	2144	B509
2011	42	extra-Amazon	420540	420540	42	extra-Amazon	354705	3547	B54
2011	42	extra-Amazon	420540	420540	42	extra-Amazon	410205	4102	B509
2020	42	extra-Amazon	420290	420630	42	extra-Amazon	999994	9999	B509
2011	35	extra-Amazon	351620	351620	35	extra-Amazon	999993	9999	B54
2011	35	extra-Amazon	350950	352590	35	extra-Amazon	214205	2142	B518
2011	35	extra-Amazon	355030	352050	35	extra-Amazon	223505	2235	B509
2011	35	extra-Amazon	355030	355030	35	extra-Amazon	998999	9989	B54
2012	35	extra-Amazon	350320	355030	35	extra-Amazon	251605	2516	B54
2013	35	extra-Amazon	350950	354910	35	extra-Amazon	715615	7156	B54
2013	35	extra-Amazon	355220	355220	35	extra-Amazon	377105	3771	B519
2013	35	extra-Amazon	350280	351780	35	extra-Amazon			B54
2014	35	extra-Amazon	355540	355540	35	extra-Amazon			B509
2014	35	extra-Amazon	355030	352250	35	extra-Amazon	951105	9511	B508
2014	35	extra-Amazon	350750	352640	35	extra-Amazon	141410	1414	B54
2015	35	extra-Amazon	355030	355030	35	extra-Amazon	214105	2141	B54
2015	35	extra-Amazon	350950	350160	35	extra-Amazon	710205	7102	B500
2015	35	extra-Amazon	350600	350600	35	extra-Amazon	262105	2621	B509
2015	35	extra-Amazon	350600	350600	35	extra-Amazon	782315	7823	B508
2016	35	extra-Amazon	354980	354980	35	extra-Amazon	334110	3341	B518
2016	35	extra-Amazon	355030	355030	35	extra-Amazon	121010	1210	B509
2016	35	extra-Amazon	353060	355250	35	extra-Amazon			B508
2016	35	extra-Amazon	355030	355030	35	extra-Amazon			B54
2016	35	extra-Amazon	355030	355030	35	extra-Amazon	263105	2631	B54
2018	35	extra-Amazon	355350	355350	35	extra-Amazon	999993	9999	B54
2018	35	extra-Amazon	355280	355280	35	extra-Amazon			B530
2018	35	extra-Amazon	355030	355030	35	extra-Amazon	999993	9999	B54
2018	35	extra-Amazon	355220	355220	35	extra-Amazon	141410	1414	B54
2019	35	extra-Amazon	355030	353440	35	extra-Amazon	999994	9999	B54
2019	35	extra-Amazon	354660	353284	35	extra-Amazon	622005	6220	B54
2019	35	extra-Amazon	353620	354260	35	extra-Amazon	999993	9999	B518
2019	35	extra-Amazon	355030	355030	35	extra-Amazon	999992	9999	B509
2020	35	extra-Amazon	350950	350950	35	extra-Amazon	141410	1414	B519
2011	12	Amazon	120020	120020	12	Amazon	999992	9999	B519
2011	12	Amazon	120040	120020	12	Amazon			B519
2012	12	Amazon	120040	120040	12	Amazon			B54
2013	12	Amazon	120020	120030	12	Amazon	612005	6120	B518
2013	12	Amazon	120020	120020	12	Amazon	715210	7152	B519
2013	12	Amazon	120020	120020	12	Amazon	999993	9999	B519
2013	12	Amazon	120020	120020	12	Amazon	612005	6120	B518
2013	12	Amazon	120040	120040	12	Amazon			B519
2014	12	Amazon	120020	120020	12	Amazon			B519
2015	12	Amazon	120020	120042	12	Amazon			B54
2015	12	Amazon	120020	120020	12	Amazon			B519
2015	12	Amazon	120020	120020	12	Amazon			B519
2016	12	Amazon	120020	120020	12	Amazon	999993	9999	B519
2016	12	Amazon	120020	120020	12	Amazon	999991	9999	B519
2017	12	Amazon	120020	120020	12	Amazon			B509
2017	12	Amazon	120020	120020	12	Amazon			B508
2019	12	Amazon	120040	120040	12	Amazon			B508
2011	16	Amazon	160030	160015	16	Amazon			B528
2011	16	Amazon	160060	160060	16	Amazon	999991	9999	B54
2011	16	Amazon	160030	160030	16	Amazon	715210	7152	B509
2012	16	Amazon	160060	160030	16	Amazon	622005	6220	B519
2012	16	Amazon	160030	160030	16	Amazon			B54
2012	16	Amazon	160050	160050	16	Amazon	999992	9999	B508
2012	16	Amazon	160030	160030	16	Amazon			B509
2012	16	Amazon	160030	160015	16	Amazon			B509
2013	16	Amazon	160050	160050	16	Amazon			B508
2013	16	Amazon	160030	160030	16	Amazon			B519
2013	16	Amazon	160030	160060	16	Amazon	999992	9999	B519
2013	16	Amazon	160060	160060	16	Amazon	999992	9999	B54
2014	16	Amazon	160060	160060	16	Amazon	999992	9999	B519
2014	16	Amazon	160060	160060	16	Amazon	512105	5121	B519
2015	16	Amazon	160030	160015	16	Amazon			B519
2015	16	Amazon	160030	160030	16	Amazon			B509
2015	16	Amazon	160030	160030	16	Amazon	999991	9999	B509
2015	16	Amazon	160030	160030	16	Amazon			B509
2016	16	Amazon	160030	160030	16	Amazon	711405	7114	B54
2016	16	Amazon	160030	160027	16	Amazon	725010	7250	B509
2016	16	Amazon	160060	160030	16	Amazon	516135	5161	B518
2017	16	Amazon	160030	160030	16	Amazon	717020	7170	B508
2017	16	Amazon	160030	160030	16	Amazon			B54
2018	16	Amazon	160030	160040	16	Amazon			B518
2018	16	Amazon	160030	160030	16	Amazon	848305	8483	B54
2018	16	Amazon	160030	160030	16	Amazon	999993	9999	B519
2019	16	Amazon	160030	160060	16	Amazon			B519
2020	16	Amazon	160030	160030	16	Amazon			B518
2020	16	Amazon	160030	160030	16	Amazon	999993	9999	B54
2020	16	Amazon	160060	160060	16	Amazon	999991	9999	B54
2011	13	Amazon	130426	130426	13	Amazon	999993	9999	B54
2011	13	Amazon	130270	130270	13	Amazon			B54
2011	13	Amazon	130170	130170	13	Amazon	999991	9999	B519
2011	13	Amazon	130260	130080	13	Amazon	771105	7711	B519
2011	13	Amazon	130140	130140	13	Amazon			B519
2011	13	Amazon	130260	130260	13	Amazon	715230	7152	B54
2011	13	Amazon	130423	130423	13	Amazon	621005	6210	B54
2012	13	Amazon	130426	130426	13	Amazon			B54
2012	13	Amazon	130260	130260	13	Amazon	354605	3546	B54
2012	13	Amazon	130260	130250	13	Amazon	999992	9999	B518
2012	13	Amazon	130390	130390	13	Amazon	999993	9999	B54
2012	13	Amazon	130380	130380	13	Amazon	622005	6220	B54
2012	13	Amazon	130185	130185	13	Amazon	999993	9999	B54
2012	13	Amazon	130260	130260	13	Amazon	511215	5112	B519
2012	13	Amazon	130406	130406	13	Amazon			B538
2012	13	Amazon	130240	130240	13	Amazon	612005	6120	B54
2012	13	Amazon	130180	130180	13	Amazon	999991	9999	B500
2012	13	Amazon	130140	130140	13	Amazon			B519
2012	13	Amazon	130406	130406	13	Amazon	999993	9999	B54
2012	13	Amazon	130240	130240	13	Amazon			B519
2012	13	Amazon	130060	130060	13	Amazon	999991	9999	B54
2012	13	Amazon	130060	130060	13	Amazon	612005	6120	B509
2012	13	Amazon	130320	130320	13	Amazon	999991	9999	B519
2012	13	Amazon	130410	130410	13	Amazon	999994	9999	B519
2012	13	Amazon	130390	130390	13	Amazon	612005	6120	B518
2012	13	Amazon	130260	130260	13	Amazon	524305	5243	B518
2012	13	Amazon	130260	130050	13	Amazon	631105	6311	B500
2012	13	Amazon	130406	130060	13	Amazon	999993	9999	B518
2013	13	Amazon	130260	130260	13	Amazon	999991	9999	B519
2013	13	Amazon	130390	130390	13	Amazon	999993	9999	B519
2013	13	Amazon	130060	130060	13	Amazon	612005	6120	B519
2013	13	Amazon	130260	130260	13	Amazon			B519
2013	13	Amazon	130260	130120	13	Amazon	612005	6120	B519
2014	13	Amazon	130260	130260	13	Amazon			B519
2014	13	Amazon	130260	130260	13	Amazon	516110	5161	B519
2014	13	Amazon	130410	130410	13	Amazon	612005	6120	B54
2014	13	Amazon	130406	130406	13	Amazon			B519
2014	13	Amazon	130240	130240	13	Amazon			B500
2014	13	Amazon	130390	130390	13	Amazon	612005	6120	B518
2015	13	Amazon	130380	130380	13	Amazon	999993	9999	B508
2015	13	Amazon	130380	130380	13	Amazon			B518
2015	13	Amazon	130406	130060	13	Amazon			B518
2015	13	Amazon	130380	130380	13	Amazon			B518
2015	13	Amazon	130380	130380	13	Amazon			B54
2015	13	Amazon	130260	130260	13	Amazon	353225	3532	B519
2015	13	Amazon	130380	130380	13	Amazon	622005	6220	B519
2016	13	Amazon	130040	130040	13	Amazon			B519
2016	13	Amazon	130260	130260	13	Amazon	999992	9999	B519
2016	13	Amazon	130260	130380	13	Amazon	612005	6120	B54
2016	13	Amazon	130260	130020	13	Amazon			B518
2016	13	Amazon	130380	130380	13	Amazon			B54
2016	13	Amazon	130280	130280	13	Amazon	622020	6220	B519
2016	13	Amazon	130380	130380	13	Amazon			B519
2017	13	Amazon	130100	130100	13	Amazon	999993	9999	B54
2017	11	Amazon	110020	130170	13	Amazon	354705	3547	B519
2017	13	Amazon	130120	130120	13	Amazon	999993	9999	B54
2017	14	Amazon	140010	130040	13	Amazon			B54
2017	13	Amazon	130260	130260	13	Amazon	231210	2312	B518
2017	13	Amazon	130100	130230	13	Amazon			B54
2017	13	Amazon	130360	130360	13	Amazon			B500
2017	13	Amazon	130260	130260	13	Amazon	322205	3222	B519
2017	13	Amazon	130165	130165	13	Amazon			B519
2017	13	Amazon	130360	130360	13	Amazon			B519
2018	13	Amazon	130230	130230	13	Amazon			B54
2018	13	Amazon	130110	130110	13	Amazon			B508
2018	13	Amazon	130260	130260	13	Amazon	622005	6220	B519
2018	13	Amazon	130380	130380	13	Amazon	622005	6220	B54
2018	13	Amazon	130380	130380	13	Amazon			B509
2018	13	Amazon	130260	130380	13	Amazon			B519
2018	13	Amazon	130260	130260	13	Amazon	999992	9999	B54
2018	13	Amazon	130020	130020	13	Amazon			B519
2018	13	Amazon	130140	130140	13	Amazon			B519
2018	13	Amazon	130370	130370	13	Amazon	612005	6120	B54
2018	13	Amazon	130014	130014	13	Amazon			B518
2018	13	Amazon	130260	130220	13	Amazon			B54
2018	13	Amazon	130260	130260	13	Amazon	512105	5121	B518
2018	13	Amazon	130380	130380	13	Amazon	715210	7152	B519
2018	13	Amazon	130406	130406	13	Amazon	622005	6220	B518
2018	13	Amazon	130406	130406	13	Amazon	622005	6220	B519
2019	13	Amazon	130260	130260	13	Amazon	711405	7114	B519
2019	13	Amazon	130380	130380	13	Amazon	612005	6120	B518
2019	13	Amazon	130260	130353	13	Amazon	314110	3141	B54
2019	13	Amazon	130260	130260	13	Amazon	782705	7827	B519
2019	13	Amazon	130260	130260	13	Amazon	354705	3547	B519
2019	13	Amazon	130260	130420	13	Amazon	612005	6120	B519
2019	13	Amazon	130020	130020	13	Amazon			B518
2020	13	Amazon	130380	130380	13	Amazon			B519
2020	13	Amazon	130380	130380	13	Amazon			B519
2020	13	Amazon	130260	130260	13	Amazon	999992	9999	B519
2020	13	Amazon	130260	130260	13	Amazon	715210	7152	B519
2020	13	Amazon	130260	130260	13	Amazon	631105	6311	B518
2020	13	Amazon	130260	130260	13	Amazon	999993	9999	B519
2020	13	Amazon	130380	130380	13	Amazon	622005	6220	B509
2011	21	Amazon	210530	210530	21	Amazon	999992	9999	B54
2011	21	Amazon	210530	210530	21	Amazon	999993	9999	B54
2011	21	Amazon	210530	210530	21	Amazon	848510	8485	B54
2011	21	Amazon	210530	211176	21	Amazon	621005	6210	B54
2011	21	Amazon	211250	211250	21	Amazon	621005	6210	B54
2011	21	Amazon	210530	210550	21	Amazon	622105	6221	B54
2012	21	Amazon	210860	210860	21	Amazon	621005	6210	B54
2013	21	Amazon	211220	211220	21	Amazon	999993	9999	B54
2014	21	Amazon	211300	210215	21	Amazon	862150	8621	B54
2014	21	Amazon	210910	210462	21	Amazon	622020	6220	B54
2015	21	Amazon	210860	210860	21	Amazon	715505	7155	B54
2017	21	Amazon	211400	210087	21	Amazon			B518
2017	21	Amazon	210120	210120	21	Amazon			B509
2017	21	Amazon	210530	210530	21	Amazon	354705	3547	B54
2017	21	Amazon	210760	210760	21	Amazon	999993	9999	B500
2018	21	Amazon	210530	210140	21	Amazon	999993	9999	B54
2018	21	Amazon	210467	210315	21	Amazon	622020	6220	B509
2018	21	Amazon	210530	210530	21	Amazon	141410	1414	B54
2019	21	Amazon	211400	211400	21	Amazon	621005	6210	B54
2011	15	Amazon	150795	150795	15	Amazon	999991	9999	B54
2011	15	Amazon	150810	150178	15	Amazon	612005	6120	B54
2011	15	Amazon	150210	150210	15	Amazon	622020	6220	B54
2011	15	Amazon	150520	150520	15	Amazon			B518
2011	15	Amazon	150030	150030	15	Amazon			B510
2011	15	Amazon	150180	150450	15	Amazon			B519
2011	15	Amazon	150810	150548	15	Amazon	999992	9999	B54
2011	15	Amazon	150180	150180	15	Amazon			B54
2011	15	Amazon	150140	150140	15	Amazon	999991	9999	B509
2011	15	Amazon	150375	150375	15	Amazon			B509
2011	15	Amazon	150360	150360	15	Amazon			B509
2011	15	Amazon	150360	150360	15	Amazon			B509
2011	15	Amazon	150520	150520	15	Amazon			B509
2011	15	Amazon	150210	150210	15	Amazon	999991	9999	B518
2011	15	Amazon	150520	150520	15	Amazon			B518
2011	15	Amazon	150210	150210	15	Amazon	999991	9999	B519
2011	15	Amazon	150210	150210	15	Amazon	622020	6220	B519
2011	15	Amazon	150210	150210	15	Amazon	999993	9999	B519
2011	15	Amazon	150210	150210	15	Amazon			B519
2011	15	Amazon	150070	150070	15	Amazon	999992	9999	B509
2011	15	Amazon	150553	150553	15	Amazon	999992	9999	B54
2012	15	Amazon	150210	150210	15	Amazon	999991	9999	B519
2012	15	Amazon	150070	150070	15	Amazon			B54
2012	15	Amazon	150420	150553	15	Amazon	725410	7254	B538
2012	15	Amazon	150360	150360	15	Amazon	622020	6220	B509
2012	15	Amazon	150503	150360	15	Amazon	999992	9999	B509
2012	15	Amazon	150375	150375	15	Amazon	999992	9999	B509
2012	15	Amazon	150375	150375	15	Amazon			B519
2012	15	Amazon	150360	150360	15	Amazon			B519
2012	15	Amazon	150360	150360	15	Amazon	914405	9144	B54
2012	15	Amazon	150070	150070	15	Amazon			B518
2012	15	Amazon	150180	150280	15	Amazon			B54
2012	15	Amazon	150030	150030	15	Amazon			B508
2012	15	Amazon	150030	150030	15	Amazon			B509
2012	15	Amazon	150360	150360	15	Amazon	513210	5132	B509
2013	15	Amazon	150360	150360	15	Amazon	711405	7114	B54
2013	15	Amazon	150810	150178	15	Amazon	512105	5121	B509
2013	15	Amazon	150140	150010	15	Amazon	631205	6312	B509
2013	16	Amazon	160030	150030	15	Amazon	999991	9999	B519
2013	15	Amazon	150360	150360	15	Amazon	711405	7114	B54
2013	15	Amazon	150220	150220	15	Amazon	999993	9999	B54
2014	15	Amazon	150503	150503	15	Amazon	998999	9989	B538
2014	15	Amazon	150140	150710	15	Amazon			B54
2015	15	Amazon	150070	150070	15	Amazon	999991	9999	B509
2015	15	Amazon	150613	150613	15	Amazon	782315	7823	B509
2015	15	Amazon	150275	150275	15	Amazon	612005	6120	B519
2015	15	Amazon	150680	150503	15	Amazon	632120	6321	B518
2016	15	Amazon	150280	150280	15	Amazon			B518
2016	15	Amazon	150810	150548	15	Amazon	999991	9999	B518
2017	15	Amazon	150503	150360	15	Amazon	711405	7114	B509
2017	15	Amazon	150180	150180	15	Amazon			B519
2017	15	Amazon	150110	150110	15	Amazon	612005	6120	B54
2017	15	Amazon	150360	150360	15	Amazon	354705	3547	B519
2018	15	Amazon	150180	150110	15	Amazon			B518
2018	15	Amazon	150460	150460	15	Amazon			B518
2018	15	Amazon	150360	150360	15	Amazon	724315	7243	B508
2018	15	Amazon	150140	150345	15	Amazon	999991	9999	B509
2019	15	Amazon	150210	150210	15	Amazon	622020	6220	B518
2019	15	Amazon	150180	150110	15	Amazon	999993	9999	B54
2019	15	Amazon	150070	150070	15	Amazon	999993	9999	B518
2019	15	Amazon	150140	150140	15	Amazon	354705	3547	B54
2019	15	Amazon	150180	150110	15	Amazon	999992	9999	B518
2019	15	Amazon	150375	150375	15	Amazon			B519
2020	15	Amazon	150030	150070	15	Amazon			B508
2020	15	Amazon	150070	150070	15	Amazon			B509
2011	11	Amazon	110020	110020	11	Amazon	999991	9999	B519
2011	11	Amazon	110020	110020	11	Amazon			B519
2011	11	Amazon	110020	110020	11	Amazon	999992	9999	B519
2011	11	Amazon	110020	110020	11	Amazon	999992	9999	B519
2011	11	Amazon	110020	110020	11	Amazon	999993	9999	B519
2012	11	Amazon	110009	110009	11	Amazon	621005	6210	B518
2012	11	Amazon	110020	110032	11	Amazon			B54
2012	11	Amazon	110020	110020	11	Amazon	999993	9999	B519
2012	11	Amazon	110020	110020	11	Amazon			B519
2012	11	Amazon	110020	110033	11	Amazon	999992	9999	B519
2012	11	Amazon	110020	110020	11	Amazon			B519
2013	11	Amazon	110030	110030	11	Amazon	999993	9999	B510
2013	11	Amazon	110020	110020	11	Amazon	999992	9999	B54
2013	11	Amazon	110020	110020	11	Amazon			B519
2013	11	Amazon	110020	110020	11	Amazon			B518
2014	12	Amazon	120040	110020	11	Amazon			B54
2014	11	Amazon	110020	110020	11	Amazon	999991	9999	B500
2014	11	Amazon	110020	110020	11	Amazon	999992	9999	B519
2014	11	Amazon	110020	110020	11	Amazon	999994	9999	B538
2014	11	Amazon	110020	110080	11	Amazon			B519
2015	11	Amazon	110020	110080	11	Amazon	631210	6312	B518
2015	11	Amazon	110020	110020	11	Amazon	622020	6220	B54
2016	11	Amazon	110020	110020	11	Amazon	333115	3331	B519
2016	11	Amazon	110020	110013	11	Amazon	999993	9999	B518
2016	11	Amazon	110020	110020	11	Amazon	716405	7164	B518
2016	11	Amazon	110004	110018	11	Amazon	862150	8621	B519
2017	11	Amazon	110020	110020	11	Amazon	999993	9999	B54
2017	11	Amazon	110020	110080	11	Amazon			B519
2017	11	Amazon	110020	110020	11	Amazon	999993	9999	B508
2017	12	Amazon	120040	110020	11	Amazon			B54
2018	11	Amazon	110012	110012	11	Amazon	411010	4110	B519
2018	11	Amazon	110020	110080	11	Amazon			B519
2018	11	Amazon	110020	110020	11	Amazon			B518
2019	11	Amazon	110020	110080	11	Amazon	999993	9999	B518
2020	11	Amazon	110020	110020	11	Amazon	999994	9999	B519
2020	11	Amazon	110020	110020	11	Amazon	999991	9999	B519
2012	14	Amazon	140010	140010	14	Amazon	354705	3547	B519
2012	14	Amazon	140010	140010	14	Amazon	999993	9999	B518
2013	14	Amazon	140010	140010	14	Amazon	782305	7823	B54
2013	14	Amazon	140010	140010	14	Amazon			B508
2013	14	Amazon	140010	140010	14	Amazon	715230	7152	B519
2013	14	Amazon	140010	140047	14	Amazon			B508
2013	14	Amazon	140010	140010	14	Amazon	711405	7114	B54
2014	14	Amazon	140010	140010	14	Amazon			B509
2014	14	Amazon	140010	140040	14	Amazon	352210	3522	B519
2015	14	Amazon	140010	140010	14	Amazon	782220	7822	B509
2015	14	Amazon	140047	140047	14	Amazon	999991	9999	B509
2015	14	Amazon	140047	140047	14	Amazon	999993	9999	B54
2016	14	Amazon	140010	140010	14	Amazon	354705	3547	B54
2017	14	Amazon	140010	140010	14	Amazon	783225	7832	B508
2017	14	Amazon	140010	140010	14	Amazon	111410	1114	B518
2018	14	Amazon	140005	140005	14	Amazon	622020	6220	B510
2018	14	Amazon	140010	140010	14	Amazon			B518
2018	14	Amazon	140010	140010	14	Amazon	622005	6220	B518
2018	14	Amazon	140010	140010	14	Amazon	782315	7823	B54
2018	14	Amazon	140010	140010	14	Amazon			B508
2018	14	Amazon	140010	140010	14	Amazon	515105	5151	B518
2018	14	Amazon	140010	140047	14	Amazon			B519
2019	14	Amazon	140010	140010	14	Amazon	999992	9999	B518
2019	14	Amazon	140010	140010	14	Amazon	521110	5211	B518
2019	14	Amazon	140010	140005	14	Amazon			B518
2019	14	Amazon	140070	140070	14	Amazon	622020	6220	B518
2019	14	Amazon	140010	140010	14	Amazon	711405	7114	B54
2019	14	Amazon	140010	140010	14	Amazon	999992	9999	B518
2019	14	Amazon	140010	140010	14	Amazon	517330	5173	B518
2020	14	Amazon	140002	140002	14	Amazon			B519
2020	14	Amazon	140010	140005	14	Amazon			B54
2020	14	Amazon	140010	140020	14	Amazon	622020	6220	B54
2020	14	Amazon	140010	140010	14	Amazon			B519
2020	14	Amazon	140010	140005	14	Amazon	999991	9999	B518
2020	14	Amazon	140010	140020	14	Amazon			B519
2020	14	Amazon	140010	140010	14	Amazon	354705	3547	B519
2020	14	Amazon	140005	140005	14	Amazon			B509
2020	14	Amazon	140005	140005	14	Amazon			B519
2020	14	Amazon	140005	140005	14	Amazon	622020	6220	B519
2020	14	Amazon	140030	140030	14	Amazon			B519
2020	14	Amazon	140002	140002	14	Amazon			B519
2020	14	Amazon	140010	140010	14	Amazon	622020	6220	B518
2020	14	Amazon	140010	140010	14	Amazon	999994	9999	B518
2020	14	Amazon	140010	140010	14	Amazon	715210	7152	B509
2011	17	Amazon	170210	170210	17	Amazon	621005	6210	B518
2020	17	Amazon	172100	172100	17	Amazon	213405	2134	B519
